# Supplementary material for: tRNA m1A modification ensures HSPC production via modulating Nrf1 translation in zebrafish
Source: EMBO Rep. 2026 May 27;27(13):3826–41. doi: 10.1038/s44319-026-00805-5 (PMC13354807; doi:10.1038/s44319-026-00805-5)
Supplement: Supplementary file 2 — Table EV1 [file 44319_2026_805_MOESM2_ESM.xlsx]

## Sheet: Table EV1
Table EV1.Information on primers and gRNA targets used in this study.
Primers for genotyping, qPCR, and probe synthesis.
Primer Name	Primer sequence (5'-3')	Direction	Used in Experiments
trmt61a F	5'-CAAACTCGCTACGGGGTCAT-3'	Forward	probe
trmt61a R	5'-TGAAGGCAAGCACAAGGAAT-3'	Reverse	probe
nrf1 F	5'-ATACAGGTTGGCACTGGAGC-3'	Forward	probe
nrf1 R	5'-TGCCATATACACGGGGGAGA-3'	Reverse	probe
trmt6 F	5'-GCTGAAAGAGCAGGGGCTAA-3'	Forward	probe
trmt6 R	5'-CTGGCTAAACGTGCGAGTCT-3'	Reverse	probe
nrf1 F	5'-GCATGCCTAACACTTCACAACA-3'	Forward	genotyping
nrf1 R	5'-TCTGATTGAGCCTTTCAACCCA-3'	Reverse	genotyping
trmt61a F	5'-TCTTCATGGGGCATGATTCCA-3'	Forward	genotyping
trmt61a R	5'-ATACCGAGCCGTACCGTACAA-3'	Reverse	genotyping
MZtrmt61a F	5'-AAAGCTGTACCTCATGAGTTTTGTG-3'	Forward	genotyping
KI left arm F	5'-GTGATCAAGGAGACTCAAAGGGT-3'	Forward	genotyping
KI left arm R	5'-TTCACACCTCTGGTCACG-3'	Reverse	genotyping
KI right arm F	5'-GTAAAACGACGGCCAGT-3'	Forward	genotyping
KI right arm R	5'-AAGTTGCTTCATCCGTGAACAT-3'	Reverse	genotyping
β actin F	5'-GCTGTTTTCCCCTCCATTGTT-3'	Forward	qPCR
β actin R	5'-TCCCATGCCAACCATCACT-3'	Reverse	qPCR
runx1 F	5'-ACCGTCTTCACAAACCCTC-3'	Forward	qPCR
runx1 R	5'-CCTGGCTTTACTGCTTCATC-3'	Reverse	qPCR
cmyb F	5'-TGATGCTTCCCAACACAGAG-3'	Forward	qPCR
cmyb R	5'-TTCAGAGGGAATCGTCTGCT-3'	Reverse	qPCR
kdrl F	5'-TTACACCTTCACTACATAGTG-3'	Forward	qPCR
kdrl R	5'-GAGATGGTTCTTCGGTGACGT-3'	Reverse	qPCR
baxa F	5'-TACTTTGCCTGTCGCCTTGT-3'	Forward	qPCR
baxa R	5'-AGCGAGGAAAACTCCGACTG-3'	Reverse	qPCR
baxb F	5'-AACTCGACCAGGATCAAGCA-3'	Forward	qPCR
baxb R	5'-ACAATTCTGGGTAGGCGAGC-3'	Reverse	qPCR
boxa F	5'-AGGTGTTTGATCGCTCTCCCA-3'	Forward	qPCR
boxa R	5'-CTCATCACCCAACCACAGCAG-3'	Reverse	qPCR
boxb F	5'-TCGGTGGAAGCTGTGGTTTC-3'	Forward	qPCR
boxb R	5'-GCGTAGATGGCCACCACTTT-3'	Reverse	qPCR
badb F	5'-GGACACAGATCACCCGGAAG-3'	Forward	qPCR
badb R	5'-CTGCTTTTTCTGTGCCGACC-3'	Reverse	qPCR
bcl2a F	5'-CGAGTTTGGTGGGACCATGT-3'	Forward	qPCR
bcl2a R	5'-CGTACATCTCCACGAAGGCA-3'	Reverse	qPCR
siva1 F	5'-CCGCTACCGACAGGAGATCTACGA-3'	Forward	qPCR
siva1 R	5'-GGTGTGGAGCGCGCTCTGTGCAGT-3'	Reverse	qPCR
trmt61a F	5'-ACCAGGATGTGTGCAAGGAT-3'	Forward	qPCR
trmt61a R	5'-GCAGAGACGACCTCCCTTG-3'	Reverse	qPCR
nrf1 F	5'-GCACTGAAGTTTGGTGAAGCAG-3'	Forward	qPCR
nrf1 R	5'-TCCAGTTAACGCTCCGACTG-3'	Reverse	qPCR
tfam qF	5'-AACATCTTCATGGCGGAGCA-3'	Forward	qPCR
tfam qR	5'-TCGCTCAAGCGATTCCAGTC-3'	Reverse	qPCR
ndufa8 qF	5'-GCTGGACAAACTGGGATGGA-3'	Forward	qPCR
ndufa8 qR	5'-AATTGGAGTGTTGGGCTCGG-3'	Reverse	qPCR
ndufb11 qF	5'-TGGTCATTGTTGTTGGAAGCA-3'	Forward	qPCR
ndufb11 qR	5'-GCAGCTTCCCTCTGTACGAT-3'	Reverse	qPCR
sdha qF	5'-AAGAAGCCTTTCGAGCAGCA-3'	Forward	qPCR
sdha qR	5'-CGATCACGGGTCTGTACTCC-3'	Reverse	qPCR
sdhaf4 qF	5'-AAAGCCAAAACGCCACAAGG-3'	Forward	qPCR
sdhaf4 qR	5'-GGCCACCCTTCTCCTTAGTT-3'	Reverse	qPCR
oxa1l qF	5'-AGGGTTCTTTGCAACCGTCA-3'	Forward	qPCR
oxa1l qR	5'-GTTTGCCTCAGGGGACCTTT-3'	Reverse	qPCR
mrps6 qF	5'-ACCTTGAACGGGACGTTGAC-3'	Forward	qPCR
mrps6 qR	5'-CTTCTCGAGCTACCCCACAG-3'	Reverse	qPCR
gRNA target sequences in this study.
gRNA name	gRNA target sequence(5'-3')	Used in Experiments
trmt61a KI gRNA	5'-GAGTCATTTAAGGTTGTGGG-3'	knockin zebrafish construction
Ztrmt61a gRNA	5'-TAGAGGATCTGCGTTCGGTG-3'	MZtrmt61a construction
Mtrmt61a gRNA 1	5'-TCAGACTCAAACTCGCTACG-3'	MZtrmt61a construction
Mtrmt61a gRNA 2	5'-GCTCAGACTCAAACTCGCTA-3'	MZtrmt61a construction
Mtrmt61a gRNA 3	5'-TGCACCCTACACCAGAGCTG-3'	MZtrmt61a construction
Mtrmt61a gRNA 4	5'-AGGTTGATAGTCCACAGCTC-3'	MZtrmt61a construction
nrf1 gRNA	5'-GACGGCGTGGGCCTCGATAG-3'	transient mutant construction
