# Supplementary material for: tRNA m1A modification ensures HSPC production via modulating Nrf1 translation in zebrafish
Source: EMBO Rep. 2026 May 27;27(13):3826–41. doi: 10.1038/s44319-026-00805-5 (PMC13354807; doi:10.1038/s44319-026-00805-5)
Supplement: Supplementary file 4 — Dataset EV1 [file 44319_2026_805_MOESM4_ESM.xlsx]

## Sheet: Dataset EV1
Data Set EV1.Differentially expressed proteins (DEPs) in zebrafish ECs after trmt61a deficiency.

## Sheet: Differentially expressed protei
Differentially expressed proteins in proteomics data.
Accession	Gene Symbol	Protein name	ENTREZID	trmt61a mo 1	trmt61a mo 2	control 1	control 2	P.value	Log2FC	Significant
A0A8M3AYU4	scyl2	SCY1-like protein 2 isoform X1	557149	111.365	111.365	5341.79	5354.44	1.45898e-06	-5.58566	Down
A0A8M9P5P1	mogat3a	Acyltransferase	100142647	111.365	111.365	4171.41	4148.5	8.01182e-06	-5.2232	Down
P61799	aptx	Aprataxin	405797	111.365	111.365	8190.14	8250.17	1.36984e-05	-6.2058	Down
A0A8M2B9G8	tmem14ca	Transmembrane protein 14C isoform X1	751728	6609.7	6542.55	111.365	111.365	2.69732e-05	5.88387	Up
E9QJ30	klhl40b	Kelch-like protein 40b	795319	111.365	111.365	6691.81	6789.1	5.38466e-05	-5.91948	Down
A8WG78	foxred1	FAD-dependent oxidoreductase domain-containing protein 1	556387	1058.29	1212.51	10151.6	10180.4	7.54353e-05	-3.16249	Down
Q5PRA2	dhtkd1	2-oxoadipate dehydrogenase complex component E1	494076	111.365	111.365	2097.66	2146.88	0.000149759	-4.25224	Down
Q561Y6	psmd5	26S proteasome non-ATPase regulatory subunit 5	550235	111.365	111.365	4857.16	4721.3	0.000210836	-5.42643	Down
Q90X44	nrf1	Nuclear respiratory factor 1	64604	111.365	111.365	4596.67	4402.46	0.000489304	-5.33642	Down
A0A8M6YUE7	fbxl6	F-box/LRR-repeat protein 6 isoform X2	323163	111.365	111.365	6435.13	6754.14	0.000604743	-5.88793	Down
A0A8M2B3U1	actn1	Alpha-actinin-1 isoform X5	560400	18937.3	19309.1	28780.7	29119.5	0.000654272	-0.598243	Down
Q6PCS4	arhgap29b	Rho GTPase-activating protein 29	378998	111.365	111.365	3695.67	3884.92	0.000660874	-5.08894	Down
A0A0R4IBJ2	bxdc2	Ribosome biogenesis protein BRX1 homolog	402823	26415.2	27425.4	51544.5	50799.5	0.000669023	-0.926658	Down
F1QSQ0	dsc2l	Desmocollin 2-like protein	560091	111.365	111.365	3792.24	3987.98	0.000670112	-5.12644	Down
Q6IMW7	pvalb4	Parvalbumin	337731	33251.2	35157.6	69623.9	69331.4	0.000746626	-1.02237	Down
A0A0R4IHL6	parn	Poly(A)-specific ribonuclease PARN	791461	3440.92	3680.79	8358.17	8537.89	0.000938991	-1.24639	Down
Q7ZV18	stx4	Placental syntaxin 4A	323735	111.365	111.365	4437.03	4176.92	0.00095949	-5.27331	Down
Q0V947	tmem161a	Transmembrane protein 161A	492692	111.365	111.365	5596.81	6063.73	0.00166239	-5.7102	Down
A5WWB6	zwilch	Protein zwilch homolog	336439	5547.07	5337.12	10218.6	9893.89	0.00175092	-0.885857	Down
Q3Y4E2	selenon	Selenoprotein N	352914	111.365	111.365	6529.89	7097.41	0.00178769	-5.93506	Down
Q7ZUR1	capn1	Calpain 1, large subunit	406768	12257.7	12930.6	20974	20691.8	0.00195519	-0.726113	Down
Q6DRJ7	ndc80	Kinetochore protein NDC80 homolog	445386	111.365	111.365	6513.11	5954.88	0.00207173	-5.80679	Down
Q567E0	mad2l1	MAD2 mitotic arrest deficient-like 1 (Yeast)	550434	9811.84	11319.4	26228.3	25907.9	0.00246168	-1.30291	Down
E7FEH9	pea15	Astrocytic phosphoprotein PEA-15	557745	111.365	111.365	7311.2	8128.66	0.0028734	-6.11522	Down
A0A8M9PZ17	ces2b	Uncharacterized protein si:ch211-93f2.1	561967	17606.3	18366.9	10047.6	10403.9	0.00291534	0.814712	Up
A0A2R8QAR5	tmed8	Protein TMED8 isoform X1	553196	111.365	111.365	5084.58	5655.07	0.00292955	-5.59151	Down
A2BGG1	mtmr12	Myotubularin-related protein 12	569130	111.365	111.365	1813.1	2049.95	0.00420648	-4.11637	Down
A0A8M9P1P2	brd2a	Bromodomain-containing protein 2 isoform X1	30445	111.365	111.365	12838.6	14693.2	0.00458064	-6.94966	Down
Q9I8V0	pvalb2	Parvalbumin-2	58028	21100	19067.8	40608.4	42796	0.00473496	-1.05408	Down
Q7ZVF9	actb2	Actin, cytoplasmic 2	57935	17104.7	17802.9	60359.8	54766	0.00490203	-1.7216	Down
Q6DRL1	ddx18	ATP-dependent RNA helicase	321127	12522.1	11780.9	18697.3	19325.6	0.0049781	-0.645733	Down
A7YYF3	lsm12a	Zgc:85812 protein	407986	111.365	111.365	2871.29	3301.43	0.00518558	-4.79254	Down
Q6PHG4	lias	Lipoyl synthase, mitochondrial	393528	111.365	111.365	2195.52	2538.31	0.00572465	-4.40964	Down
F1QQK5	nudt22	Nucleoside diphosphate-linked moiety X motif 22 isoform X1	450049	111.365	111.365	5886.97	6849.34	0.00586266	-5.83751	Down
Q7SXE0	mpeg1.1	Macrophage-expressed gene 1 protein	335407	111.365	111.365	4788.39	4106.59	0.00612403	-5.31962	Down
A0A8M9PL07	rabl6b	Rab-like protein 6 isoform X1	100003036	4446.23	4812.69	12831.7	14223.4	0.00647587	-1.54698	Down
F6P0E6	si:ch211-214c7.4	Si:ch211-214c7.4	560699	11823.8	11066.9	6173.02	6516.09	0.0065699	0.851171	Up
A0A8M9Q8R8	pcyt1aa	choline-phosphate cytidylyltransferase	550327	13969.5	12247.3	29139.9	31359.4	0.00664818	-1.20643	Down
A0A8M9QLE5	vtna	Vitronectin isoform X1	553699	3352.9	3420.44	7389.21	6772.42	0.00697907	-1.06405	Down
Q4VBT2	noc4l	Nucleolar complex protein 4 homolog	554096	111.365	111.365	4787.27	4058.83	0.00706032	-5.31167	Down
E7F333	lrrc8c	Leucine-rich repeat-containing 8 VRAC subunit C	571216	111.365	111.365	2766.53	3259.4	0.00713615	-4.75782	Down
A0A8M9PJT4	si:ch211-250m6.7	Patched domain-containing protein 3 isoform X2	565624	383521	394167	125288	75880.9	0.00759794	1.95078	Up
A0A286YBN1	prrc2c	Proline-rich coiled-coil 2C	407633	9641.41	8825.33	14029.6	13838.7	0.00785344	-0.593693	Down
Q6DRJ9	ric8b	Synembryn-B	334503	111.365	111.365	5310.05	4448.68	0.00806061	-5.45333	Down
Q32LQ2	maip1	M-AAA protease-interacting protein 1, mitochondrial	552941	5863.54	7013.69	111.365	111.365	0.00815978	5.85338	Up
A0JMD0	cluha	Clustered mitochondria protein homolog	562666	12074.2	13678.6	21557	21674.5	0.00836468	-0.747355	Down
Q9MIY5	ATP6	ATP synthase subunit a	140519	111.365	111.365	32883	39544.7	0.00840497	-8.3451	Down
F1Q5Q7	exosc10	Exosome component 10	394064	5609.58	4892.06	15239.1	13679.6	0.00857652	-1.46139	Down
Q90X33	atp1a1a.4	Sodium/potassium-transporting ATPase subunit alpha	64615	21180.8	22784.6	13331.6	13426.6	0.00860526	0.716386	Up
Q08CG5	rabggta	Geranylgeranyl transferase type-2 subunit alpha	767725	21651.9	23537	36045.7	38041.9	0.00890589	-0.713265	Down
A5PF53	arhgap35b	Rho GTPase-activating protein 35	564565	111.365	111.365	3805.52	4632.32	0.00997785	-5.24351	Down
A4QN49	smarcc1b	SWI/SNF related, matrix associated, actin dependent regulator of chromatin, subfamily c, member 1b	553471	111.365	111.365	2349.78	2853.89	0.0100883	-4.54616	Down
A0A8M2BHG8	b4galt6	Beta-1,4-galactosyltransferase 6 isoform X1	393912	4302.81	3527.59	111.365	111.365	0.0102247	5.13572	Up
Q8JGR2	ddx54	RNA helicase	286777	111.365	111.365	7838.75	6349.74	0.0111772	-5.99328	Down
Q66IB0	lin7c	Protein lin-7 homolog	447934	4186.9	7408.41	20700.9	21216.5	0.0113795	-1.85401	Down
A3KQE0	si:dkey-29p10.4	E3 ubiquitin/ISG15 ligase TRIM25	571522	111.365	111.365	4560.36	5645.45	0.0116086	-5.51795	Down
Q5I2W8	nbn	Nibrin	544655	111.365	111.365	3318.89	2675.44	0.0122021	-4.75023	Down
A0A0R4I9E8	p3h1	Prolyl 3-hydroxylase 1	553321	38404.7	33782.6	56621.7	57140.5	0.0122853	-0.656203	Down
Q803X4	dcaf13	DDB1- and CUL4-associated factor 13	393097	14768.7	19373.3	37344	38697.9	0.0128684	-1.15525	Down
A0A8M2B3I7	nt5c2a	Cytosolic purine 5'-nucleotidase isoform X1	324845	12550.6	14187.5	22027.6	23409.7	0.0128732	-0.764982	Down
F2Z4U5	rad9a	Cell cycle checkpoint control protein	393176	111.365	111.365	4370.68	5478.83	0.012993	-5.46668	Down
A0A8M6Z1S6	pbxip1b	Pre-B-cell leukemia transcription factor-interacting protein 1 isoform X2	553293	5205.36	4140.61	111.365	111.365	0.0133484	5.39098	Up
A0A8M9QDM7	gps2	G protein pathway suppressor 2 isoform X1	393948	10306.7	13018.6	111.365	111.365	0.0135013	6.71045	Up
Q6XFR2	gypc	Glycophorin C (Gerbich blood group)	335987	111.365	111.365	4271.04	5380.15	0.0135571	-5.43734	Down
Q7ZZJ7	slc4a1a	Anion exchange protein	84703	23039.8	20136.3	45034.9	50528.8	0.0137794	-1.14623	Down
Q9I8U8	tnnc2.2	Fast skeletal muscle troponin C	58082	3725.42	4017.59	12512	10694.3	0.0138815	-1.58355	Down
A0A8M2BF48	creb1b	Cyclic AMP-responsive element-binding protein 1 isoform X1	550516	111.365	111.365	2513.11	3168.9	0.0141249	-4.67303	Down
Q6NYL3	ehhadh	Peroxisomal bifunctional enzyme	100000859	5771.11	6296.65	9004.43	9600.53	0.014458	-0.624528	Down
Q6PBM7	fam76b	Protein FAM76B	335015	111.365	111.365	5038.69	6410.43	0.0146039	-5.6838	Down
B8A5G9	trmt5	tRNA (guanine(37)-N1)-methyltransferase	564078	8973.58	9089.03	13053.3	14171.8	0.0147293	-0.591928	Down
A0A8M1QHR9	pik3r4	non-specific serine/threonine protein kinase	564088	111.365	111.365	2981.93	2339.83	0.0154902	-4.57854	Down
Q66HY7	eif4e3	Eukaryotic translation initiation factor 4E type 3	447850	4940.81	6356.64	111.365	111.365	0.015954	5.66456	Up
A0A8M2BH42	trappc12	Trafficking protein particle complex subunit 12 isoform X1	791162	8265.02	8810.03	12788.4	13895	0.0160848	-0.644053	Down
Q9YGC9	sms	Spermine synthase	80872	38482.9	40048.3	75641.7	67397.3	0.0165048	-0.865073	Down
A0A8M9PH52	ap3b2	AP-3 complex subunit beta	100000165	5303.91	6870.39	111.365	111.365	0.0167486	5.7724	Up
Q6IQM0	sf3b6	Splicing factor 3B	415157	6178.72	4772.4	111.365	111.365	0.0167525	5.61964	Up
Q7T387	abhd14b	Abhydrolase domain-containing 14B	393338	111.365	111.365	3084.5	3982.57	0.0167851	-4.98774	Down
Q5XJL8	dpf2	D4, zinc and double PHD fingers family 2	474324	111.365	111.365	5342.98	4122.49	0.0169935	-5.40931	Down
E7EZR2	sash3	SAM and SH3 domain-containing 3	561954	111.365	111.365	6717.04	5170.5	0.0171277	-5.73801	Down
A5WUU0	dnajb5	DnaJ heat shock protein family (Hsp40) member B5	569466	229516	239644	97544	56674.6	0.0174087	1.6051	Up
A0A8M2B554	snx9a	Sorting nexin 9a isoform X2	368424	3609.98	5497.51	11880.1	12818.9	0.0177949	-1.43932	Down
A0A8M9QLL1	dennd6aa	Protein DENND6A isoform X1	449814	3688.17	4586.67	7390.45	7616.37	0.0184181	-0.858814	Down
Q8AX99	actn3b	Actinin alpha 3b	323320	26096.4	23337.2	36255.4	38371.5	0.0185218	-0.594205	Down
A8WFT4	scly	Selenocysteine lyase	559537	111.365	111.365	7013.19	5327.75	0.0188002	-5.79201	Down
Q7SXL7	wtap	Pre-mRNA-splicing regulator WTAP	334058	10489	12998.4	22674	21279.9	0.019111	-0.904105	Down
A0A8M6Z423	napga	Gamma-soluble NSF attachment protein isoform X1	541353	111.365	111.365	9452.45	7150.24	0.0191878	-6.21998	Down
Q5MPX4	tfr1a	Transferrin receptor protein 1	494477	16667.8	17629.5	38218.9	45118.2	0.0195868	-1.28086	Down
A0A0R4IM69	stox2b	Storkhead box 2b	100003272	111.365	111.365	8643.56	11488.8	0.0198179	-6.49808	Down
O93548	hbbe1.1	Embryonic 1 beta-globin	81538	955715	956081	2.27251e+06	2.71398e+06	0.0199998	-1.3831	Down
E7FBK8	c1galt1c1	C1GALT1-specific chaperone 1	324052	3938.97	2965.11	111.365	111.365	0.0205912	4.95408	Up
Q6PH54	arg2	Arginase	322614	57765.6	50556.6	19007.1	9931.75	0.0206582	1.90425	Up
Q8UUR3	cygb1	Cytoglobin-1	246090	13175	11623	5458.61	6522.75	0.0208829	1.04943	Up
Q6P0H7	cbr4	Carbonyl reductase family member 4	402954	111.365	111.365	3759.27	5020.19	0.0210324	-5.30076	Down
Q6P6E5	ndufb7	NADH dehydrogenase [ubiquinone] 1 beta subcomplex subunit 7	393821	2545.01	4786.99	13800.9	12182	0.0212844	-1.82528	Down
A0A8M9QBU1	clpxa	ATP-dependent Clp protease ATP-binding subunit clpX-like, mitochondrial isoform X1	447842	7569.48	9248.95	14003.9	14323.4	0.0213615	-0.75215	Down
A0A8M9PGT9	hexa	Beta-hexosaminidase	550460	4962.97	4154.26	1884.51	1624.86	0.0221796	1.37738	Up
Q6PGU3	rprd2a	Regulation of nuclear pre-mRNA domain containing 2	334701	111.365	111.365	7072.17	5239.17	0.0222278	-5.78855	Down
A9JRA8	kif2c	Kinesin-like protein	100136875	111.365	111.365	1770.42	2368.39	0.0225311	-4.21585	Down
B8JIT5	irf2a	Interferon regulatory factor 2 isoform 2	325410	111.365	111.365	1866.87	2499.9	0.0225482	-4.2932	Down
A0A0R4ITY1	ciz1b	Cdkn1a-interacting zinc finger protein 1a	406846	111.365	111.365	6539.05	4829.12	0.0227378	-5.67356	Down
A5WWD5	man1b1b	alpha-1,2-Mannosidase	556237	9694.92	11350.1	17155.6	18722.8	0.0228082	-0.769642	Down
A0A8M9PIE9	fech	Ferrochelatase	58215	5014.05	6959.07	12445.5	12217.9	0.0229945	-1.04257	Down
A0A8M2BED2	rapgef1a	Rap guanine nucleotide exchange factor 1 isoform X1	558635	111.365	111.365	3651.55	4951.16	0.0232168	-5.27142	Down
Q803N0	ankmy2a	Ankyrin repeat and MYND domain-containing protein 2	334389	16780.8	15036.1	7649.77	9209.57	0.0236167	0.916244	Up
Q6DHL6	rps6	40S ribosomal protein S6	445028	180255	152807	254026	253964	0.0237475	-0.609012	Down
Q90W33	hic2	Hypermethylated in cancer 2 protein	359828	111.365	111.365	5871.5	8056.45	0.0244867	-5.96654	Down
A0A8M2BCC8	ap1b1	AP complex subunit beta	562166	111.365	111.365	7622.67	5544.36	0.024823	-5.88549	Down
X1WGX5	pum3	Pumilio homolog 3	553068	9857.16	11618.8	23879.5	20600.2	0.0252018	-1.05042	Down
A0A8M2BKN4	porb	NADPH--cytochrome P450 reductase	327556	8090.05	9229.86	4909.23	5180.68	0.0252718	0.779518	Up
Q7SXW2	zgpat	Zinc finger CCCH-type with G patch domain-containing protein	393457	111.365	871.563	3136.03	2843.12	0.0255725	-2.60478	Down
A0A8M2BEQ1	si:dkey-32e23.4	Dynamin-1-like protein isoform X2	566871	111.365	111.365	4504.5	6220.41	0.0256714	-5.58953	Down
Q566V0	zbtb8os	Protein archease	550382	33672.7	36830.5	12695.8	18365.4	0.0260208	1.18257	Up
Q24JV7	rps27l	40S ribosomal protein S27	677743	11093.1	7986.01	111.365	111.365	0.0260938	6.42056	Up
Q6DH77	pbdc1	Polysaccharide biosynthesis domain-containing 1	436977	6810.92	8488.51	12656.5	13077.8	0.0263936	-0.750212	Down
Q5U3S7	nosip	Nitric oxide synthase-interacting protein	492793	10007.9	12993.9	20509.2	21701.9	0.0268922	-0.875873	Down
A0A8M9PFL7	si:ch211-210c8.6	Uncharacterized protein si:ch211-210c8.6	564023	3355.18	2877.78	7317.36	6190.66	0.0271447	-1.11583	Down
A0A8M1P4I3	wasf2	Wiskott-Aldrich syndrome protein family member	394056	7889.75	7312.54	11112.5	12404.9	0.0277775	-0.629439	Down
Q1RLT0	mat2al	S-adenosylmethionine synthase	678634	16207.1	19969.4	7368.99	6440.01	0.0287313	1.38944	Up
Q502B0	mrpl41	Large ribosomal subunit protein mL41	553805	22371.4	27250.5	10146.1	7471.19	0.0289213	1.49399	Up
A0A8M2BJG8	LOC101885783	Phosphofurin acidic cluster sorting protein 1-like	101885783	111.365	111.365	5371.97	7587.07	0.0289415	-5.86252	Down
A0A8M2B6L3	LOC101882122	PiggyBac transposable element-derived protein 3-like	101882122	174697	142519	61745.2	67735	0.0290771	1.29273	Up
A0A2R8QM04	tie1	receptor protein-tyrosine kinase	30746	111.365	111.365	8047.94	11413.4	0.0292649	-6.44917	Down
Q7ZWB1	cdk2	Cyclin-dependent kinase 2	406715	10713.5	13546.8	21884.9	20461	0.0293924	-0.803622	Down
A0A8M2BHD5	zgc:123010	Tetratricopeptide repeat protein 31 isoform X1	641500	111.365	111.365	1568.85	2192.2	0.0296616	-4.07777	Down
X1WGY3	si:dkeyp-84f3.5	Si:dkeyp-84f3.5	334144	111.365	111.365	2853.29	4032.96	0.0299403	-4.95035	Down
Q90Z98	bcl2l1	BCL2-like 1	114401	3940.91	5594.61	111.365	111.365	0.0301152	5.41994	Up
Q08C39	mrps5	28S ribosomal protein S5, mitochondrial precursor	562703	5719.16	7002.66	9968.64	10526.4	0.0309168	-0.687968	Down
A0A8M9PS81	jupb	Junction plakoglobin	100330886	445084	539366	210952	148342	0.0312466	1.45415	Up
A0A8M6Z002	taf6l	TAF6-like RNA polymerase II p300/CBP-associated factor-associated factor 65 kDa subunit 6L isoform X2	557363	111.365	111.365	3091.04	4420.11	0.031681	-5.07567	Down
Q56A55	abcb8	Mitochondrial potassium channel ATP-binding subunit	548340	111.365	111.365	3564.28	5104.89	0.0316956	-5.28253	Down
A0A8N7UW23	btk	Tyrosine-protein kinase	568653	21482.9	17984.8	35381.9	41214.1	0.0319524	-0.956594	Down
B8A574	tacc3	Transforming acidic coiled-coil-containing protein 3 isoform X1	321283	111.365	111.365	1096.88	1542.05	0.0323106	-3.56659	Down
Q7ZYZ4	hbae3	Hbae3 protein	30601	334374	358925	811469	1.02156e+06	0.0327597	-1.40268	Down
A3KNP4	bud23	BUD23 rRNA methyltransferase and ribosome maturation factor	572367	111.365	111.365	8308.55	5737.25	0.0329033	-5.9787	Down
A0A8M9PNE7	tsen54	tRNA-splicing endonuclease subunit Sen54 isoform X1	553550	1728.85	111.365	6039.48	7555.87	0.0337815	-2.88517	Down
Q6DRN0	ddx27	RNA helicase	378844	14488.5	14216.9	22765.2	26678.6	0.033968	-0.784471	Down
Q7T1K0	rpl17	60S ribosomal protein L17	336641	153388	174568	261399	300277	0.0340598	-0.776235	Down
A0A8M1N7Z8	tubb2b	Tubulin beta chain	641421	126114	132432	213044	251888	0.0344896	-0.846603	Down
P79733	rrm2	Ribonucleoside-diphosphate reductase subunit M2	30733	10774.9	6686.69	20801.9	24063.6	0.0345467	-1.36142	Down
Q5TYS5	scrn2	Secernin-2	558306	4708.99	5807.93	8317.21	9016.55	0.0346278	-0.720873	Down
F1R8M8	rsl1d1	Ribosomal L1 domain-containing 1	563247	11046.3	10427.6	15196.1	17192.3	0.0347642	-0.592899	Down
A0A8M9P2F4	lin28b	Protein lin-28 homolog B isoform X1	103752590	6921	6066.28	10523.2	9484.52	0.034807	-0.623459	Down
A0A0G2KNS1	LOC561325	Thiosulfate sulfurtransferase/rhodanese-like domain-containing protein 1	561325	7122.47	8853.99	14021.9	12852.5	0.0348492	-0.75028	Down
A0A8M9PQU6	xpc	DNA repair protein complementing XP-C cells isoform X1	541386	111.365	111.365	939.062	1334.15	0.0351792	-3.35137	Down
A0A8M9PTJ2	lrp1ab	Low-density lipoprotein receptor-related protein 1 isoform X1	565797	6208.41	5629.61	10132.2	8874.7	0.0353227	-0.683094	Down
Q7ZUG5	rps21	Small ribosomal subunit protein eS21	394166	147757	183679	274658	258738	0.0358286	-0.686473	Down
A0A0R4IJC7	yme1l1b	ATP-dependent zinc metalloprotease YME1L1	557907	4203.85	2870.69	111.365	111.365	0.0358353	4.98927	Up
Q1L987	atpaf1	ATP synthase mitochondrial F1 complex assembly factor 1	550606	2116.47	111.365	6147.23	6610.73	0.0361378	-2.51769	Down
Q6NSN5	adss1	Adenylosuccinate synthetase isozyme 1	407989	111.365	1379.99	6264.6	4856.61	0.0366183	-2.89862	Down
A0A8M9PMU7	alms1	Alstrom syndrome protein 1 isoform X3	561882	262371	290631	105877	28190.3	0.0368024	2.04432	Up
Q66ID3	spout1	Methyltransferase C9orf114 homolog	447888	111.365	3047.7	9520.41	8846.06	0.0370793	-2.53951	Down
X1WGC5	peak1	Pseudopodium-enriched atypical kinase 1	565111	111.365	111.365	3323.25	4930.29	0.0377883	-5.21165	Down
A0A8M9Q1Y6	LOC110439911	Uncharacterized protein LOC110439911	110439911	55679.3	48434.1	27028.6	17514.8	0.0380164	1.22487	Up
Q502J0	lpcat2	Lysophosphatidylcholine acyltransferase 2	553683	111.365	111.365	2296.61	3397.37	0.0381747	-4.67607	Down
A0A8M9QD79	strn	Striatin isoform X1	791160	111.365	111.365	7213.39	4828.85	0.0383739	-5.75666	Down
Q6DGU0	polr3k	DNA-directed RNA polymerase subunit	436826	111.365	111.365	2506.71	1696.4	0.0390324	-4.23809	Down
Q58EH7	zgc:113278	Translocating chain-associated membrane protein	541528	4741.06	5850.63	8179.11	8914.04	0.0394422	-0.690485	Down
Q7T395	upb1	Beta-ureidopropionase	322660	13168.2	17024.8	3766.69	5663.94	0.040282	1.67879	Up
A0A8M9PE33	pabpc4	Polyadenylate-binding protein	321035	10754.8	10038.4	15667.9	18321.3	0.0407468	-0.708964	Down
Q6P0B3	scamp1	Secretory carrier-associated membrane protein	402992	4852.51	5977.82	11069.8	13766	0.0408673	-1.19735	Down
Q05AL9	krt94	Uncharacterized protein LOC768289	768289	4.9888e+06	3.89769e+06	1.89783e+06	1.56678e+06	0.0414933	1.35892	Up
Q08C29	cdk4	Cyclin-dependent kinase 4	777730	111.365	111.365	3109.28	2060.41	0.0421324	-4.53671	Down
Q6NWL3	crtap	Cartilage associated protein	406626	18751.6	22285.4	32211.5	29574.8	0.042307	-0.590363	Down
A0A8M2B8X0	dnmt3bb.1	DNA (cytosine-5-)-methyltransferase	317744	7160.06	8858.57	15506.1	19066.6	0.042354	-1.10988	Down
A8KB78	rps23	40S ribosomal protein S23	100000341	78356.3	76318.4	116108	136992	0.0425701	-0.710467	Down
A0A0R4ILE1	si:ch73-347e22.4	Si:ch73-347e22.4	100536830	111.365	111.365	12190.9	7917.43	0.0432119	-6.49635	Down
Q7ZT21	hbae1.1	Embryonic alpha globin e1	30597	774714	719251	1.60181e+06	2.06901e+06	0.0436736	-1.29696	Down
Q588C7	dnmt3bb.2	DNA (cytosine-5-)-methyltransferase	30659	111.365	688.037	10342.9	6824.82	0.0443082	-4.42463	Down
Q7ZVQ8	ivns1abpb	Influenza virus NS1A-binding protein homolog B	334334	11084	12187.6	17971	21270.8	0.0443363	-0.753818	Down
F6NSX9	znf687b	Zinc finger protein 687b	100006039	111.365	3370.35	10159.2	12926	0.0444124	-2.7291	Down
Q7ZVR0	gtpbp4	Nucleolar GTP-binding protein 1	334050	19049	16803.6	28615.8	34006.7	0.0444404	-0.804606	Down
F1QDE0	slc25a10a	Mitochondrial dicarboxylate carrier isoform X1	100332610	8491.83	6699.39	11701.5	11687.9	0.0446299	-0.622616	Down
Q0P3Z4	tnni1c	Troponin I, skeletal, slow c	751665	34789.7	29035.3	16541.1	18959.1	0.0452873	0.846298	Up
Q803M5	saal1	Protein saal1	393104	111.365	111.365	9149.5	5867.67	0.0458501	-6.07517	Down
Q803F2	rhogb	Ras homolog family member Gb	336933	5473.69	5361.46	7891.16	9296.67	0.0458972	-0.665669	Down
Q7T1B0	hbbe2	Embryonic globin beta e2	405772	9912.82	10186.3	17901.5	22374.8	0.0459601	-1.0028	Down
A0A8N7TDM0	wapla	WAPL cohesin release factor a	553345	12368.8	11417.7	8213.14	6390.52	0.0466425	0.703818	Up
E7FC22	rin3	Ras and Rab interactor 3	799244	111.365	2943.21	9703.41	8014.06	0.047034	-2.53613	Down
Q7ZUV3	gde1	Glycerophosphodiester phosphodiesterase 1	393213	2196.19	3807.71	6763.01	6499.86	0.0470569	-1.14342	Down
F1QLZ5	LOC108179061	Inner centromere protein A-like isoform X1	108179061	111.365	802.443	2319.22	1973.51	0.0485239	-2.23193	Down
Q05AP2	atp2b4	ATPase plasma membrane Ca2+ transporting 4	768304	8908.36	10434.6	18531.5	23494.4	0.04861	-1.11947	Down
