# Supplementary material for: tRNA m1A modification ensures HSPC production via modulating Nrf1 translation in zebrafish
Source: EMBO Rep. 2026 May 27;27(13):3826–41. doi: 10.1038/s44319-026-00805-5 (PMC13354807; doi:10.1038/s44319-026-00805-5)
Supplement: Supplementary file 5 — Dataset EV2 [file 44319_2026_805_MOESM5_ESM.xlsx]

## Sheet: Dataset EV2
Data Set EV2.Changes in gene expression identified in zebrafish ECs after trmt61a deficiency.

## Sheet: gene expression
Gene expression(trmt61a morphants versus control) identified in zebrafish ECs
Gene name	log2FC	P.value
aaas	0.27001	0.848479
aacs	0.529588	0.907913
aadat	-0.994511	0.750047
aagab	-0.529851	0.587023
aak1a	-1.39881	0.248672
aak1b	-0.734582	0.659869
aamdc	1.55664	0.166984
aamp	-1.69878	0.105286
aanat1	-0.907007	0.828716
aanat2	0.318315	0.808509
aar2	-0.583384	0.724266
aars1	-1.30526	0.0665906
aars2	-8.50024	0.000584679
aarsd1	0.511237	0.862852
aasdhppt	-0.58755	0.762481
aass	0.484866	0.83424
aatf	-1.51002	0.043378
aatka	-0.0392858	0.961169
abat	1.09196	0.14939
abca1a	0.405726	0.567648
abca1b	-0.113647	0.874764
abca2	-2.02579	0.408303
abca3b	-0.0219279	0.977757
abca4a	-2.71267	0.444168
abca4b	5.58332	0.0782739
abca5	2.18219	0.356136
ABCA7	-0.50168	0.656311
abcb10	-1.18236	0.444033
abcb4	-1.12271	0.642978
abcb5	-9.61811	0.00113149
abcb6b	0.274498	0.923373
abcb7	-0.116845	0.906463
abcb8	0.477338	0.873101
abcb9	-0.797949	0.295678
abcc1	-0.408659	0.786467
abcc10	-1.44758	0.409383
abcc13	-2.36483	0.307171
abcc2	1.58871	0.268732
abcc3	-0.492293	0.741279
abcc4	-0.890997	0.492983
abcc5	0.742085	0.29374
abcc6b.1	-1.92508	0.67681
abcc6b.2	0.594893	0.831398
abcc8b	1.66567	0.390623
abcd2	-2.28975	0.63976
abcd3a	-2.14861	0.331567
abcd3b	-1.41597	0.282753
abcd4	-0.479952	0.651038
abce1	-0.815013	0.159549
abcf1	-0.0250932	0.955803
abcf2a	-0.434402	0.484671
abcf3	-1.12087	0.272614
abcg2a	-0.374923	0.574456
abcg2c	0.814659	0.271347
abcg2d	9.23115	0.00740547
abch1	-1.36585	0.778669
abhd10a	2.09764	0.407349
abhd11	0.584753	0.89791
abhd12	0.199539	0.840651
abhd13	0.823334	0.818571
abhd14a	2.06775	0.438842
abhd14b	-0.0145506	0.991772
abhd15a	0.227378	0.947403
abhd16a	0.294722	0.673937
abhd17aa	-0.00318285	0.997803
abhd17ab	-0.292516	0.853638
abhd17b	-0.588202	0.376008
abhd17c	0.599183	0.33835
abhd18	-0.279615	0.917458
abhd2a	-0.614362	0.479114
abhd3	-1.50651	0.252551
abhd4	-0.89502	0.281099
abhd6a	-0.36921	0.908768
abhd8b	1.53086	0.369198
abi1a	-0.254804	0.651685
abi2a	-0.405496	0.913983
abi2b	-0.00272184	0.997862
abi3a	-0.710635	0.739681
abi3b	-1.1063	0.814758
abitram	1.20575	0.279399
abl1	-3.90991	0.172854
abl2	-1.35786	0.298053
ablim1a	-2.15948	0.0318261
ablim1b	1.7837	0.390604
ablim2	-0.685464	0.865155
ablim3	-0.265776	0.767782
abr	-3.30116	0.232643
ABR	1.15491	0.372302
abrab	6.06405	0.205951
abracl	-0.262695	0.557172
abraxas1	-1.56837	0.488604
abraxas2	-0.212325	0.955921
abt1	-0.972784	0.386712
abtb1	1.96579	0.09193
abtb2a	-0.567402	0.804177
abtb2b	-0.0850887	0.902742
acaa1	-0.138914	0.853799
acaa2	0.529169	0.448591
acaca	-2.80595	0.316718
acacb	0.296948	0.782173
acad11	-1.27353	0.563553
acad8	-1.15664	0.350903
acad9	0.47544	0.605176
acadl	-0.495188	0.512385
acadm	-0.00298197	0.995997
acads	0.0812583	0.958995
acadsb	0.273462	0.876343
acadvl	-0.538492	0.388057
acana	-3.60233	0.333602
acap1	0.199147	0.770471
acap2	-0.716908	0.621116
acap3a	-0.880562	0.579072
acat1	-0.485334	0.822552
acat2	0.0850897	0.968715
acbd3	0.595905	0.434339
ACBD3	0.12222	0.923297
acbd4	2.31958	0.5917
acbd5a	5.30634	0.00970056
acbd6	0.196336	0.834544
accs	0.433223	0.788704
acd	-0.0871624	0.95992
acer2	-0.367464	0.935972
acer3	-1.60112	0.585922
acin1a	-0.106184	0.839527
acin1b	-0.603948	0.348205
ACKR2	1.84679	0.0971622
ackr3a	-5.68314	0.235938
ackr3b	-2.32019	0.0176559
ackr4a	-3.88155	0.250937
ackr4b	-0.218952	0.938544
aclya	-1.68939	0.111834
aco1	-1.03363	0.318308
aco2	-0.482191	0.335078
acod1	-0.949627	0.245176
acot11a	-3.96199	0.1949
acot11b	-0.519615	0.684453
ACOT12	-1.04241	0.490306
acot13	-0.317181	0.750319
acot14	-0.622566	0.817239
acot15	0.04858	0.971559
acot16	1.50681	0.743748
acot20	2.71697	0.510507
acot7	-2.53587	0.288037
acot8	-1.18257	0.320454
acot9.1	1.45602	0.0946502
acot9.2	-2.18656	0.462483
acox1	-0.652554	0.305403
acox3	-0.138852	0.945769
acoxl	-3.10372	0.351657
acp1	-0.632713	0.268233
acp2	0.845018	0.440347
acp5a	-0.962966	0.116841
acp5b	-0.240131	0.945932
acp6	-0.998488	0.237254
acsbg2	0.398528	0.474023
acsf2	0.39334	0.651455
acsl1a	0.405545	0.658469
acsl1b	-0.531621	0.5659
acsl2	-0.870077	0.59685
acsl3b	1.18431	0.179595
acsl4a	-0.114917	0.921442
acsl4b	-0.358571	0.418486
acsm3	0.800796	0.524342
acss1	-0.438976	0.555721
acss2	-0.225133	0.780155
acss2l	1.26408	0.782799
acss3	0.180946	0.892835
acta1a	3.63124	0.000684079
acta1b	8.69692	0.00973633
acta2	1.1829	0.808779
actb1	-0.338914	0.564917
actb2	-0.256963	0.655836
ACTC1	3.66373	0.142799
actc1a	6.37986	0.0166899
actc1b	8.26064	0.00014728
actc1c	0.562062	0.886102
actl6a	-0.320479	0.639202
actn1	-0.191872	0.80193
actn2b	7.17752	0.0402332
actn3a	25.6542	8.24805e-08
actn3b	3.71393	0.0122948
actn4	-0.402529	0.583554
actr1	-0.407905	0.634287
actr10	-0.911411	0.313614
actr2a	-0.205403	0.622184
actr2b	-0.654862	0.484163
actr3	-1.12655	0.22388
actr5	-8.12196	0.0657029
actr6	-0.0472038	0.953234
actr8	-2.31009	0.295808
acvr1ba	-0.163185	0.800444
acvr1bb	5.49758	0.252001
acvr1l	0.790074	0.414262
acvr2aa	1.40489	0.0724198
acvr2ba	-3.97399	0.0964196
acvr2bb	0.170008	0.970373
acvrl1	0.0184041	0.981199
acy1	-0.75905	0.475691
acy3.1	1.7405	0.517762
acy3.2	0.910836	0.276064
acyp1	-1.73239	0.554275
acyp2	1.84551	0.566577
ada	1.72831	0.702931
ada2a	-0.220552	0.830853
ada2b	-3.17382	0.425568
adal	-2.78582	0.233144
adam10a	0.888491	0.0628128
adam10b	1.73205	0.507252
adam12	-0.124835	0.846375
ADAM12	6.59621	0.0664911
adam15	0.312663	0.731461
adam17a	1.2328	0.192054
adam17b	5.12607	0.0576356
adam19a	-1.4454	0.268767
adam19b	-0.314766	0.676974
adam23a	-0.905118	0.853052
adam28	0.442562	0.68677
adam8a	-0.357379	0.590038
adam8b	0.370522	0.605332
adam9	0.48869	0.618583
adamts1	0.950004	0.710657
adamts12	-0.0996853	0.968401
adamts15b	2.59698	0.595534
adamts3	1.36948	0.739268
ADAMTS7	-1.0306	0.686117
adamts9	1.387	0.0738295
adamtsl2	3.14908	0.492342
adamtsl3	-0.765791	0.753127
adap2	2.1001	0.367306
adar	-4.31616	0.0582123
adarb1b	-6.80047	0.155646
adat2	0.0450897	0.985142
adat3	0.715588	0.543553
adck1	-2.26524	0.141274
adck2	-0.663192	0.859523
adck5	1.50406	0.466468
adcy2b	0.280702	0.602341
adcy6a	1.87628	0.237363
adcy6b	-1.48632	0.745104
adcy7	1.59068	0.0797866
adcy8	-2.95214	0.525216
adcy9	0.470702	0.849401
adcyap1b	0.415397	0.907536
adcyap1r1a	2.1755	0.439712
add1	-0.0756803	0.928391
add2	-8.19708	0.0587706
add3a	-0.156214	0.828647
adgb	-0.0238947	0.990229
adgra1a	0.0999271	0.984018
adgra2	0.058963	0.942032
adgra3	1.10763	0.677417
adgrb1a	-0.467012	0.918704
adgrb2	-2.83251	0.537545
adgrb3	-0.698291	0.878739
adgrd1	-8.20789	4.79408e-06
adgre10	1.36519	0.527787
adgre5b.2	-6.27196	0.190554
adgre5b.3	-2.85688	0.0460803
adgrf6	0.510973	0.873197
adgrg1	-0.102439	0.898076
adgrg2a	-0.121783	0.978739
adgrg3	-0.836734	0.236543
adgrg6	-3.97041	0.00503919
adgrl2a	-2.45684	0.591871
ADGRL3	4.0606	0.271607
adgrl3.1	1.07645	0.276788
adgrl4	0.661418	0.1271
adgrv1	1.51698	0.627178
adh5	-0.501007	0.258629
adh8b	0.734713	0.242952
adhfe1	1.60581	0.64852
adi1	1.09889	0.0367625
adipor1a	-0.171101	0.783741
adipor1b	1.06473	0.29312
adipor2	0.493177	0.486404
adka	-0.243778	0.664208
adkb	0.0784946	0.911757
adma	-0.987381	0.0951627
adnp2a	-1.63634	0.283301
adnp2b	0.548748	0.626996
adnpb	1.81523	0.437892
adoa	0.749899	0.422705
adob	0.0716513	0.93184
adora2aa	9.33659	0.0161557
adora2ab	-0.328376	0.942717
adora2b	-0.295752	0.730362
adpgk	-2.81885	0.349102
adpgk2	1.08704	0.517496
adprh	0.645315	0.564528
adprhl1	-0.0155377	0.997254
adprhl2	1.36625	0.699249
adprm	3.56527	0.344474
adra1aa	0.188871	0.897009
adra1ba	1.9178	0.573424
adra1d	-0.48311	0.757108
adra2a	2.2449	0.624359
adrb2a	0.91476	0.733917
adrb3a	0.583826	0.403516
adrb3b	7.29177	0.106359
adrm1	0.181159	0.80653
adsl	0.294742	0.652067
adss1	2.69488	0.33687
adssl	-1.10098	0.129936
adtrp1	0.528536	0.533985
aebp1	2.65525	0.464567
aebp2	-1.60667	0.489993
aep1	-8.30485	0.00207038
afap1	-2.1936	0.175558
afap1l1a	2.00937	0.423017
afap1l1b	0.26065	0.512617
afap1l2	0.712872	0.803875
afdna	0.530647	0.281981
aff2	-1.08141	0.537922
aff3	1.60544	0.640522
aff4	-0.608181	0.582054
afg1la	2.52143	0.513324
afg1lb	2.13142	0.402295
afg3l2	0.456631	0.770966
afmid	-0.0432633	0.98237
aftpha	0.448319	0.897638
aftphb	0.923791	0.750065
aga	0.506368	0.547873
agap1	0.144604	0.841402
agap2	-1.74647	0.0677872
agbl2	10.002	0.00416039
agbl4	6.25949	0.136562
agbl5	1.08861	0.708331
agfg1a	0.172936	0.886801
agfg1b	0.0572436	0.958667
aggf1	2.18647	0.0332756
agk	0.216259	0.80601
agla	0.69488	0.79808
agmo	7.35353	0.047133
ago1	-2.98435	0.488695
ago2	0.332109	0.740656
ago3a	1.36713	0.354174
ago3b	-1.26611	0.699264
ago4	0.541935	0.814059
agpat2	0.351365	0.745255
agpat3	0.739963	0.18892
agpat4	-0.415757	0.54812
agpat5	0.0121848	0.987213
agpat9l	-5.16004	0.00944073
agps	-0.526811	0.772775
agr1	-10.3272	0.000131259
agr2	2.37097	0.104894
agrn	-0.0344415	0.952691
agtpbp1	-0.909221	0.75652
agtr1b	2.58287	0.433713
agtr2	-0.00530325	0.99409
agtrap	0.072396	0.8996
agxt2	0.357838	0.916878
ahctf1	-0.820198	0.487221
ahcy	-0.597364	0.344501
ahcyl1	-3.80178	0.0527343
ahcyl2b	-0.509205	0.66242
ahdc1	1.30144	0.738725
ahi1	1.43984	0.113435
ahnak	0.179962	0.732003
ahr1b	-1.98502	0.307491
ahr2	-0.184085	0.753125
ahsa1a	-0.537501	0.785994
ahsa1b	-0.516257	0.429922
aida	1.16448	0.198257
aif1l	-2.25685	0.0214463
aifm1	-1.3528	0.390246
aifm2	-0.299518	0.66783
aifm4	-0.378098	0.921825
aimp1a	-0.367353	0.483635
aimp1b	5.53854	0.00993638
aimp2	-0.57602	0.378095
aip	0.319926	0.440394
aipl1	4.24778	0.0958673
aipl2	0.149541	0.9629
ajuba	0.340558	0.694101
ak1	3.55178	0.000258879
ak2	-0.911808	0.0737802
ak3	0.252326	0.76082
ak4	2.26312	0.00560229
AK6	-1.02858	0.202675
ak7a	0.923009	0.798579
akap10	0.656152	0.875467
akap11	-0.739695	0.757932
akap12a	1.02722	0.73072
akap12b	0.763564	0.0685891
akap13	-0.0755321	0.884327
akap17a	-1.33524	0.341227
akap1b	0.810975	0.31018
akap6	3.58782	0.155937
akap8l	0.478037	0.728987
akap9	-0.0174912	0.990225
akip1	-1.27814	0.374848
akirin1	-0.688269	0.276063
akirin2	-0.176918	0.783295
akr1a1b	1.43865	0.00421147
akr7a3	1.21643	0.0805381
akt1	0.539406	0.906047
akt1s1	0.858786	0.410501
akt2	-0.395026	0.564978
akt2l	0.471103	0.693736
akt3a	0.382415	0.844368
akt3b	-3.42256	0.171347
aktip	-0.206255	0.72567
AL590149.1	-0.551196	0.606722
AL590150.2	0.306298	0.924988
AL590151.1	2.05143	0.479748
AL627305.2	0.293866	0.934835
AL627305.3	0.899023	0.846634
AL645691.1	0.509946	0.91341
AL645691.2	0.112343	0.969788
AL645792.2	11.8271	1.3322e-09
AL732488.2	-0.0727457	0.972552
AL772241.2	0.210564	0.963308
AL772266.1	-1.84974	0.702234
AL772373.1	-1.45697	0.76411
AL772382.1	-0.42118	0.853311
AL773558.1	1.16591	0.47794
AL831726.1	-4.22023	0.057416
AL831726.3	0.409412	0.928979
AL831745.2	3.02149	0.513988
AL840638.1	-0.30332	0.735115
AL840638.3	2.50525	0.603532
AL840641.2	2.95228	0.37618
AL844186.1	-5.50815	0.18336
AL844518.1	-0.695791	0.867742
AL845320.1	-2.33513	0.579824
AL845320.2	-0.905429	0.660345
AL845362.1	-1.36886	0.771532
AL928650.2	0.10125	0.982437
AL928650.3	9.95416	0.00462538
AL928650.4	0.211185	0.858814
AL928657.1	-1.98417	0.667446
AL928657.2	-3.24699	0.484537
AL928685.2	0.720722	0.480068
AL928685.5	1.24015	0.723366
AL928714.1	2.98706	0.52373
AL928824.1	-0.875262	0.83919
AL928824.2	-2.79062	0.543989
AL928824.3	-2.50278	0.603493
AL928854.1	1.14321	0.803645
AL928866.1	1.62058	0.718021
AL928901.1	-0.503425	0.879291
AL928908.3	-0.782626	0.864475
AL929017.1	-4.43153	0.053015
AL929057.1	2.28342	0.585121
AL929058.1	0.978397	0.791781
AL929108.1	-0.136282	0.966123
AL929114.2	1.63259	0.722549
AL929208.1	1.05679	0.817919
AL929210.2	-5.19655	0.127359
AL929220.1	-7.65073	0.110021
AL929229.1	3.4865	0.450606
AL929243.1	-8.15545	0.0594379
AL929276.2	1.11022	0.820135
AL929305.2	5.46895	0.253211
AL929334.1	-5.14606	0.143931
AL929435.1	-0.272701	0.883759
AL929520.1	-1.10107	0.719786
AL929520.2	-6.60405	0.168001
AL929520.3	-0.769365	0.727958
AL929536.3	-1.36886	0.771532
AL929536.5	0.757041	0.869225
AL929536.6	0.409734	0.928762
AL935044.3	-3.00021	0.324255
AL935053.2	6.30061	0.18867
AL935065.1	0.576044	0.886007
AL935126.1	-0.0150481	0.989027
AL935126.2	0.479414	0.917084
AL935153.1	-0.0249808	0.978108
AL935166.1	2.54359	0.415211
AL935174.3	0.536104	0.883386
AL935174.6	0.0257377	0.971458
AL935183.1	1.01367	0.507959
AL935184.1	0.159969	0.961263
AL935184.2	4.17636	0.386333
AL935186.10	0.998671	0.279728
AL935186.11	0.0375284	0.987404
AL935186.2	-0.434696	0.924338
AL935186.7	0.254562	0.711077
AL935186.9	0.325388	0.566251
AL935195.1	2.59698	0.595534
AL935269.1	0.169352	0.928074
AL935292.2	0.403628	0.929738
AL935294.1	1.1829	0.808779
AL935295.1	1.27627	0.629796
AL935300.2	0.181249	0.971041
AL935300.3	1.07445	0.814359
AL953864.1	1.69541	0.726522
AL953894.1	-1.21532	0.790462
AL954134.1	-0.371151	0.937752
AL954138.2	-0.952788	0.836047
AL954142.1	0.727024	0.864476
AL954191.2	0.652841	0.849806
AL954322.1	6.55631	0.171231
AL954322.3	1.07486	0.613034
AL954359.1	-0.840943	0.863492
AL954361.1	-6.5896	0.168938
AL954671.1	7.50605	0.116983
AL954694.1	0.725702	0.812274
AL954695.2	3.2671	0.479009
AL954695.3	-3.75669	0.152331
AL954696.1	3.68996	0.421541
AL954715.2	-0.726616	0.874807
AL954715.4	-2.05576	0.66174
AL954715.5	-2.09374	0.655897
AL954741.1	0.190017	0.966842
AL954741.2	-1.51235	0.707354
AL954831.1	-1.57905	0.717671
AL954861.1	6.19925	0.14579
AL954868.1	3.47584	0.458776
alad	-0.117443	0.88566
alas1	-1.74317	0.0297231
alas2	0.0132724	0.990057
alcama	-0.636809	0.51227
alcamb	-2.81128	0.389493
aldh16a1	-0.076636	0.941779
aldh18a1	-1.72861	0.0549494
aldh1a2	0.715312	0.595825
aldh1l1	0.668077	0.396819
aldh1l2	-2.06338	0.415556
aldh2.1	1.00039	0.452148
aldh2.2	-0.361936	0.673145
aldh3a1	1.67506	0.609967
aldh3a2a	2.42595	0.241789
aldh3a2b	-3.59222	0.158641
aldh3b1	-4.72975	0.0194111
aldh3b2	-1.39711	0.675536
aldh4a1	2.94886	0.188021
aldh5a1	1.94385	0.66454
aldh6a1	0.215179	0.716382
aldh7a1	-0.262604	0.760557
aldh8a1	-0.566848	0.568639
aldh9a1a.1	-0.385829	0.426443
aldh9a1a.2	1.95777	0.671881
aldh9a1b	-1.31071	0.257063
aldoaa	-0.732587	0.0688879
aldoab	5.87861	3.07342e-05
aldob	0.681481	0.768015
aldocb	-0.516586	0.209875
alg1	-1.29159	0.243065
alg10	1.74377	0.59317
alg11	-0.727569	0.518259
alg12	3.2373	0.0882573
alg14	4.27083	0.0556927
alg2	-0.820248	0.198836
alg3	-1.42062	0.0779017
alg5	0.140366	0.932512
alg6	-2.42581	0.283794
alg8	0.844275	0.47587
alg9	1.85319	0.0451832
alkbh1	-0.662949	0.609386
alkbh2	0.857767	0.673508
alkbh3	-2.97738	0.171674
alkbh4	-0.91755	0.722928
alkbh5	0.994327	0.82845
alkbh7	0.433275	0.729044
alkbh8	1.68804	0.629448
allc	-5.4115	0.258472
alms1	0.860447	0.716883
alox12	-0.274321	0.837877
alox5a	-0.289207	0.784425
alox5ap	-0.561194	0.226815
alox5b.3	1.87091	0.312309
alpk2	2.07566	0.54813
alpk3a	8.65756	0.0166344
alpl	0.117565	0.883161
als2a	-0.588315	0.672835
als2b	0.899782	0.685087
alyref	0.433353	0.571494
amacr	1.77175	0.692312
ambra1a	0.540411	0.772247
ambra1b	-0.909851	0.414997
amd1	0.590589	0.418754
amdhd2	0.165238	0.760251
amer1	0.276391	0.773802
amer2	1.75199	0.718109
amfra	-0.958777	0.333166
amh	4.77647	0.0109379
amigo3	3.43232	0.123037
ammecr1	0.186129	0.814001
amn1	1.27983	0.640655
amot	0.980305	0.416743
amotl2a	0.0941009	0.821838
amotl2b	0.971836	0.208888
ampd1	-0.506327	0.754792
ampd2a	-0.786815	0.379356
ampd2b	-2.18716	0.33736
ampd3a	3.2116	0.304701
ampd3b	-0.826629	0.337707
amt	4.89581	0.0744661
anapc1	0.43798	0.76392
anapc10	-0.413906	0.714261
anapc11	0.282282	0.719134
anapc13	0.260997	0.78522
anapc15	-0.811013	0.399493
anapc16	0.157255	0.819591
anapc2	-1.36215	0.562166
anapc4	-0.133898	0.956562
anapc5	-0.0543868	0.962953
anapc7	2.08862	0.531219
and1	-2.04027	0.16476
angel1	-3.21574	0.368031
angel2	-0.982256	0.451489
angpt1	-1.757	0.450342
angpt2a	1.51351	0.587285
angptl1a	1.80209	0.587707
angptl4	0.0144629	0.97868
angptl5	-4.4198	0.225603
angptl7	0.378458	0.871786
ank2b	-1.37604	0.657824
ank3a	0.0805229	0.981075
ank3b	0.886594	0.785107
ankar	3.50029	0.322462
ankdd1a	-1.27844	0.159645
ankdd1b	0.298409	0.948207
ankef1b	1.18237	0.511268
ANKFN1	-0.60503	0.825308
ankfy1	-1.15972	0.308188
ankha	0.130795	0.971912
ankhb	-1.47813	0.66683
ankhd1	0.397775	0.479062
ankib1a	0.121047	0.965065
ankib1b	1.63	0.335046
ankle2	-1.74174	0.279564
ankmy1	0.270081	0.767897
ankmy2a	-0.367117	0.91809
ankra2	-0.768568	0.752097
ankrd10a	0.492927	0.764165
ankrd10b	0.789329	0.329683
ankrd11	0.164487	0.750045
ankrd12	-0.834461	0.325998
ankrd13a	-1.19125	0.294879
ankrd13b	-1.95937	0.327727
ankrd13c	0.969587	0.313397
ankrd13d	1.51477	0.689072
ankrd16	-0.247329	0.898224
ankrd22	0.69213	0.816311
ankrd27	-0.935968	0.787584
ankrd28b	1.27527	0.255833
ankrd37	-3.04188	0.200418
ankrd39	-1.02577	0.558494
ankrd40	-0.223703	0.869132
ankrd44	-1.12752	0.744567
ankrd45	2.59867	0.570131
ankrd46a	0.377735	0.654919
ankrd46b	-6.04304	0.206834
ankrd49	1.7887	0.213568
ANKRD50	1.63498	0.483572
ankrd50l	0.17325	0.882676
ankrd52a	-1.20777	0.714681
ankrd54	1.00763	0.627662
ankrd6b	-6.88837	0.14565
ankrd9	4.24984	0.118504
anks1ab	-0.431771	0.683682
anks1b	-0.815792	0.293168
anks3	0.039923	0.976972
anks4b	-2.09703	0.639214
ankzf1	-1.03528	0.599926
anln	-1.05036	0.181834
ano1	-5.17078	0.14039
ano10a	-0.160099	0.783596
ano10b	0.479928	0.80238
ano5a	-0.357451	0.912325
ano5b	0.584502	0.57612
ano6	-1.10137	0.529695
ANO7	-5.632	0.121054
ano8b	-0.365518	0.892776
ano9a	-0.24671	0.868428
ano9b	-1.42525	0.550704
ANOS1	0.594547	0.899214
anp32a	0.171778	0.714294
anp32b	-0.187175	0.647024
anp32e	-0.5915	0.261743
ANPEP	0.550357	0.544616
anpepa	-0.499163	0.828545
antkmt	-0.0975656	0.916848
antxr1b	-7.83032	0.101898
antxr1c	1.15001	0.0423012
antxr2a	-0.868849	0.0818421
antxr2b	1.63542	0.69253
anxa11a	-0.102526	0.835674
anxa11b	1.02764	0.0136844
anxa13	0.332115	0.547152
anxa13l	0.0472603	0.962109
anxa1a	0.648159	0.426181
anxa1c	-5.57289	0.148446
anxa2a	-3.67915	0.362352
anxa3b	0.403614	0.496094
anxa4	0.322678	0.462802
anxa5b	0.6312	0.767479
anxa6	0.128822	0.966981
aoc2	0.792721	0.699565
aopep	0.439372	0.787631
ap1ar	0.414197	0.74993
ap1b1	0.190099	0.762557
ap1g1	0.0814465	0.936338
ap1g2	0.113215	0.908821
ap1m1	0.396878	0.54963
ap1m2	-0.952577	0.835594
ap1s1	-0.0532974	0.95183
ap1s2	0.618133	0.163488
AP1S2	-0.643834	0.803553
ap1s3b	0.822487	0.1199
ap2a1	0.678902	0.233928
ap2b1	-0.0712628	0.927469
ap2m1a	0.256448	0.501046
ap2m1b	-0.375568	0.686475
ap2s1	0.521011	0.378903
ap3b1a	0.121803	0.877852
ap3d1	-0.559931	0.411582
ap3m1	-1.11027	0.168101
ap3m2	0.809635	0.426559
ap3s2	-0.0087223	0.989073
ap4b1	1.75949	0.632903
ap4e1	1.17478	0.628558
ap4m1	0.653308	0.78995
ap4s1	-1.36616	0.171857
ap5b1	0.926403	0.512859
ap5m1	-0.247951	0.788803
ap5s1	-0.433624	0.699662
ap5z1	-1.66258	0.197988
apaf1	0.242056	0.838368
apba1a	1.67524	0.647974
apba2a	-0.9671	0.832714
APBA3	-1.54452	0.149069
apbb1	-0.1891	0.920114
apbb1ip	-0.629723	0.512424
apbb2b	0.505583	0.488131
apbb3	2.85108	0.40795
apc	0.34942	0.426232
apcdd1l	-2.77099	0.363585
apeh	-1.13397	0.369942
apela	-1.4336	0.412736
apex1	0.693854	0.185585
apex2	1.66054	0.508908
aph1b	-0.0657026	0.903937
api5	-0.0503754	0.954084
apip	1.38955	0.0257849
apln	-0.160435	0.796842
aplnr2	6.96491	0.145334
aplnra	0.369441	0.416845
aplnrb	0.736323	0.295259
aplp1	-1.47629	0.747195
aplp2	0.512532	0.251153
apmap	-0.34722	0.640166
apoa1a	-0.8273	0.772442
apoa1b	-8.70009	0.0243288
apobb.1	-8.5085	0.0408117
apobec2a	7.42159	0.00252757
apoc1	2.6301	0.384288
apoc2	-0.433804	0.871347
apoea	8.46852	0.0408806
apoeb	1.14335	0.0048706
apof	1.29138	0.655114
apol1	-1.22442	0.123408
apooa	-0.0310007	0.964956
apoob	1.50772	0.213546
apool	0.701676	0.436855
appa	0.522065	0.458064
appb	0.810322	0.46842
appbp2	-0.588368	0.612631
appl2	-0.232772	0.857335
aprt	-0.499168	0.499861
aptx	1.85971	0.388517
aqp11	0.613995	0.603509
aqp1a.1	1.09658	0.0117252
aqp1a.2	1.32386	0.685851
aqp3a	-1.32756	0.0316888
aqp4	3.91392	0.417573
aqp7	0.361755	0.711192
aqp8a.1	0.923944	0.0619894
aqp9b	-2.99035	0.516816
aqr	-0.207266	0.931466
ar	-0.616167	0.816545
araf	0.646118	0.41817
arap3	0.204319	0.748353
arcn1a	-0.595406	0.597039
arcn1b	-0.437505	0.57303
AREL1	-0.824528	0.598949
arf1	0.283687	0.477917
arf2a	0.0753601	0.866077
arf2b	-0.366245	0.796866
arf4a	-0.619799	0.538637
arf4b	-0.759454	0.827777
arf5	-0.469539	0.261895
ARF5	-0.335791	0.435509
arf6a	-0.355459	0.610367
arf6b	-0.401868	0.387687
arfgap1	-1.15534	0.78513
arfgap2	0.41317	0.69629
arfgap3	0.151179	0.957209
arfgef1	-0.321899	0.782735
arfgef2	-0.385782	0.72892
arfip1	0.0373266	0.948935
arfip2a	2.15905	0.456542
arfrp1	-0.238706	0.859381
arg2	-2.46354	0.00367267
arglu1a	0.531664	0.565044
arglu1b	-0.0863844	0.926718
arhgap1	0.0860285	0.923788
arhgap10	2.85851	0.00449775
arhgap11a	-1.26578	0.254124
arhgap12a	0.624207	0.589073
arhgap12b	-0.590672	0.687213
arhgap15	-0.0157914	0.991114
arhgap17a	0.543757	0.570175
arhgap17b	1.11277	0.184337
arhgap18	-0.672852	0.638889
arhgap19	-2.38514	0.160496
arhgap20	-7.13403	0.0315403
arhgap20b	2.11324	0.263737
arhgap21a	-5.11021	0.0869778
arhgap21b	1.31136	0.482685
arhgap23a	-0.0287487	0.967318
arhgap24	-0.574271	0.742699
arhgap25	-2.30772	0.262036
arhgap27	-2.24311	0.0869799
arhgap27l	1.19681	0.173323
arhgap28	0.863912	0.833923
arhgap29a	0.305638	0.651037
arhgap29b	0.10366	0.847579
arhgap31	0.0898876	0.872659
arhgap32b	-1.96497	0.444976
arhgap33	-0.00526518	0.998397
arhgap35a	0.818831	0.479982
arhgap35b	-0.338891	0.886613
arhgap36	-0.318355	0.825424
arhgap42a	1.24046	0.189034
ARHGAP44	-0.596916	0.896185
arhgap45a	-1.25211	0.119673
arhgap45b	-0.612103	0.348986
arhgap4a	-1.44433	0.488015
arhgap4b	-0.519429	0.555329
arhgap5	-0.465353	0.587663
arhgdia	-0.251743	0.560484
arhgdig	-0.293358	0.498021
arhgef10	-1.62168	0.129452
arhgef11	0.680325	0.738798
arhgef12a	-1.0109	0.425594
arhgef12b	-0.303499	0.609643
ARHGEF17	-0.307531	0.908722
arhgef18a	-3.86446	0.420544
arhgef18b	1.05175	0.730382
arhgef1a	1.18005	0.138811
arhgef1b	0.0997447	0.856084
arhgef2	-0.0289373	0.9816
ARHGEF25	-1.00182	0.669287
arhgef28a	3.64694	0.196821
arhgef37	-1.52965	0.738585
arhgef38	3.98556	0.391041
arhgef39	-0.919099	0.623681
arhgef3l	-0.262581	0.795383
arhgef4	-0.668005	0.803501
arhgef40	-0.660487	0.767042
arhgef6	-2.46407	0.21545
arhgef7a	-0.710028	0.709703
arhgef7b	0.37405	0.517139
arhgef9b	0.88048	0.184296
arid1aa	-0.999419	0.248794
arid1ab	-0.253252	0.795791
arid1b	-0.405185	0.607318
arid2	-1.91123	0.0838799
arid3a	-0.954595	0.253058
arid3b	0.752365	0.155345
arid3c	-0.356575	0.778051
arid4a	-0.452132	0.604012
arid5a	0.948225	0.587653
arid5b	0.328463	0.858698
arih1	-0.408012	0.674282
arih1l	1.04323	0.434939
arih2	0.610324	0.567595
arl1	0.204168	0.770703
arl11	-1.08583	0.680662
arl13b	1.59058	0.488804
arl14ep	-0.529072	0.615016
arl15a	4.48028	0.33047
arl15b	-0.616747	0.585844
arl16	1.43065	0.653468
arl2	-0.998162	0.174334
arl2bp	-1.05748	0.799496
arl3b	0.189543	0.910029
arl4aa	0.157407	0.825695
arl4ab	-0.5974	0.39423
arl4ca	-1.44702	0.666639
arl4cb	0.694603	0.776978
arl4d	0.352965	0.89488
arl5a	0.422802	0.813353
arl5c	0.177453	0.843179
arl6	2.42739	0.318691
arl6ip1	0.20686	0.724196
arl6ip4	-0.722905	0.490672
arl6ip5a	-0.0764691	0.928558
arl6ip5b	0.145474	0.806997
arl6ip6	1.09099	0.28814
arl8	-1.76979	0.174408
arl8a	-1.10601	0.0637969
arl8ba	-0.719366	0.364962
arl8bb	0.402122	0.731267
arl9	0.845381	0.588158
armc1	-1.52984	0.539223
armc10	-0.779958	0.556551
armc1l	-0.413244	0.497047
armc2	2.48874	0.605958
armc4	-5.74287	0.231009
armc5	-0.573401	0.86991
armc7	2.61933	0.369799
armc8	-1.87616	0.599083
armc9	1.10186	0.710281
armh3	0.825214	0.438753
armt1	-0.926774	0.360078
arnt	-0.69808	0.622437
arnt2	1.63617	0.188493
arntl1a	-0.89614	0.578644
arntl1b	-0.923198	0.488821
arntl2	0.269876	0.856023
arpc1a	0.309584	0.470138
arpc1b	-0.690822	0.132151
arpc2	-0.258525	0.542929
arpc3	-0.0512314	0.919813
arpc4	-1.03763	0.0526771
arpc4l	0.0999947	0.824498
arpc5a	-0.0483077	0.916813
arpc5b	-0.877841	0.0629333
arpc5la	0.534916	0.612607
arpc5lb	0.180674	0.813466
arpin	0.680872	0.36524
arpp19a	0.559103	0.408066
arpp19b	-0.699348	0.183341
arpp21	1.15334	0.16607
arr3b	-1.5829	0.58383
arrb2a	0.011306	0.985749
arrb2b	0.455645	0.2867
arrdc2	0.416004	0.568948
arrdc3a	0.210802	0.780241
arrdc3b	-1.56125	0.499299
arsa	-0.274148	0.924227
ARSB	-1.50785	0.504202
arsg	-2.13636	0.418556
arsh	-3.22508	0.482611
arsj	-8.6801	0.0207206
art4	-0.0940157	0.978678
arv1	-0.693776	0.568878
arvcfb	0.177679	0.780827
arxa	2.09001	0.629075
as3mt	-0.136326	0.900452
asah1a	-0.452264	0.352447
asah1b	-0.191338	0.722445
asah2	0.145949	0.96142
asap1a	1.9961	0.0226751
asap1b	1.32586	0.0179712
asap2a	-0.204836	0.861738
asap2b	0.806146	0.745881
asap3	0.0333156	0.9891
asb11	5.80762	0.153171
asb12a	1.11218	0.17765
asb13a.1	-1.7846	0.203837
asb13a.2	1.54818	0.349455
asb13b	6.50322	0.174748
asb3	1.90899	0.463135
asb6	-1.71025	0.531128
asb7	-0.739217	0.762079
asb8	0.183007	0.88627
ascc1	-0.647408	0.597988
ascc2	-0.718368	0.519421
ascc3	0.103104	0.933352
ascl1a	-0.126122	0.977988
ascl1b	-5.25501	0.118411
asdurf	0.592851	0.590515
asf1ba	0.522831	0.444267
asf1bb	-1.69012	0.139972
ash1l	0.196493	0.782368
ash2l	-1.91025	0.0211738
asic1a	7.82651	0.0560125
asip2b	-2.28975	0.63976
asl	1.68069	0.467867
asmt	2.69564	0.575325
asmt2	1.88712	0.679755
asmtl	-0.540716	0.887941
asns	-1.08263	0.123893
aspa	-1.44052	0.752686
aspg	-5.97101	0.00677512
asph	-0.903703	0.283702
asphd2	-1.67841	0.379789
aspm	0.0534569	0.942838
aspscr1	-0.0707822	0.944303
asrgl1	-0.121875	0.966202
ASTE1	4.03652	0.379709
aste1a	-1.23832	0.747609
asxl1	0.642496	0.603135
asxl2	-2.27968	0.413783
atad1a	1.43461	0.308158
atad1b	-0.17889	0.827473
atad2	-1.17212	0.185536
atad2b	0.212567	0.835971
atad3	5.98889	0.193695
atad5a	1.60775	0.140129
atad5b	-0.0946422	0.945282
atat1	-1.99544	0.583252
atcaya	-8.44697	0.0355731
ATE1	-0.237515	0.855288
atf1	-0.418314	0.457098
atf3	-0.89658	0.0414825
atf4a	-0.642388	0.164301
atf4b	-0.68985	0.126116
atf5a	-0.328376	0.942717
atf5b	-1.22003	0.566542
atf6	-0.56656	0.382152
atf7a	-2.26901	0.321328
atf7b	0.746612	0.770239
atf7ip	0.16319	0.765888
atf7ip2	-0.975291	0.441695
atg10	6.35683	0.0526883
atg101	-0.37915	0.745214
atg12	-1.82771	0.0661316
atg13	0.0608904	0.920829
ATG14	0.581256	0.832794
atg16l1	-0.364627	0.587889
ATG2A	2.59264	0.0975751
atg2b	-1.22339	0.661229
atg3	1.07117	0.0494516
atg4a	-0.0273333	0.989423
atg4b	1.08468	0.177241
atg4c	-2.34373	0.326262
atg4da	0.305245	0.741426
atg4db	-0.622762	0.873633
atg5	0.175241	0.78429
atg7	0.481774	0.790087
atg9a	0.680754	0.701275
atg9b	-0.347573	0.718009
atic	-0.487806	0.831207
atl1	-7.21309	0.131967
atl2	-0.577017	0.541318
atl3	0.873301	0.150471
atm	-2.14504	0.181925
atoh8	1.98486	0.208363
atox1	0.304863	0.56164
atp10a	-0.312792	0.785998
atp10d	-1.16783	0.399881
atp11a	0.387684	0.686032
ATP11B	0.534826	0.638053
atp11c	-0.752731	0.532617
atp13a1	-0.812566	0.396927
atp13a2	-0.00089409	0.999799
atp13a3	-1.05239	0.219462
atp1a1a.1	-0.199639	0.673014
atp1a1a.3	5.65831	0.237081
atp1a1a.4	-2.84663	0.503515
atp1a1a.5	-0.371151	0.937752
atp1a1b	-4.19395	0.0208321
atp1a3a	-1.29573	0.27748
atp1b1a	0.013657	0.97444
atp1b2a	-0.33985	0.723827
atp1b3a	-0.661368	0.508426
atp1b3b	-2.94842	0.182876
atp1b4	0.94751	0.344818
atp23	2.43857	0.250765
atp2a1	7.14883	3.51828e-10
atp2a1l	7.852	0.00796777
atp2a2a	0.335374	0.721281
atp2a2b	0.2665	0.673562
atp2a3	-1.53508	0.0561205
atp2b1a	0.242474	0.628302
atp2b3a	5.99091	0.210543
atp2b4	0.2967	0.496756
atp2c1	1.39482	0.309515
atp5f1b	-0.482409	0.225961
atp5f1c	-0.0790406	0.879013
atp5f1d	-0.235616	0.631501
atp5f1e	0.253743	0.668285
atp5fa1	0.145235	0.785684
atp5if1a	-0.0900702	0.879064
atp5if1b	-0.578689	0.401279
atp5l	0.258423	0.64925
atp5mc1	0.00384092	0.994424
atp5mc3a	0.249767	0.567029
atp5mc3b	0.172144	0.687075
atp5md	0.552522	0.315822
atp5mea	1.21663	0.0867956
atp5meb	-0.0206668	0.968524
atp5mf	0.176633	0.796849
atp5pb	0.248506	0.567321
atp5pd	-0.179624	0.702282
atp5pf	0.373571	0.388813
atp5po	0.198349	0.755553
atp6ap1b	-0.796066	0.13521
atp6ap2	-0.954151	0.0453695
atp6v0a1a	0.714648	0.371186
atp6v0a1b	-1.40424	0.719158
atp6v0a2b	-0.276681	0.782518
atp6v0b	-0.531179	0.251549
atp6v0ca	0.479083	0.346252
atp6v0cb	1.24891	0.40324
atp6v0d1	-0.848776	0.136998
atp6v0e1	-0.500802	0.43288
atp6v1aa	-0.30198	0.625977
atp6v1ab	-0.990764	0.150069
atp6v1b2	-10.6718	4.51675e-06
atp6v1ba	0.496056	0.242649
atp6v1c1a	-0.151348	0.817801
atp6v1c1b	0.487971	0.419943
atp6v1d	0.346889	0.614302
atp6v1e1a	-0.236196	0.770836
atp6v1e1b	0.0361924	0.937698
atp6v1f	0.429972	0.309002
atp6v1g1	0.050279	0.905066
atp6v1h	-0.483918	0.299334
atp7a	0.596772	0.606504
atp7b	-1.98417	0.667446
atp8a1	1.83244	0.427842
ATP8A1	-0.573779	0.780886
atp8a2	-0.131924	0.969315
atp8b4	-1.56885	0.733679
atp8b5a	0.0890228	0.953822
ATP9A	0.0543601	0.98373
atp9b	0.547597	0.881576
atpaf1	-1.23796	0.185211
atpaf2	1.03574	0.307255
atpsckmt	0.609797	0.633222
atpv0e2	-7.16412	0.000161448
atr	-0.642297	0.795054
atrip	-0.339864	0.921381
atrn	0.575143	0.691478
atrnl1b	-0.805889	0.452687
atrx	-0.295	0.604476
atrxl	-0.372926	0.68573
atxn10	0.641834	0.858566
atxn1a	-0.111005	0.964381
atxn1b	10.3155	0.000164505
atxn1l	-1.70513	0.709323
atxn2	0.461496	0.626114
atxn2l	0.496073	0.621748
atxn7	0.600431	0.680429
atxn7l2a	0.539387	0.685308
atxn7l2b	-0.979512	0.593312
atxn7l3	0.820934	0.650595
auh	0.399496	0.597809
aup1	0.958941	0.139874
aurka	-1.26834	0.269719
aurkaip1	0.313307	0.709397
aurkb	-0.493326	0.336891
auts2a	-3.05968	0.0180921
auts2b	0.61162	0.893625
aven	1.0009	0.775868
avl9	0.59391	0.558594
avpr1ab	0.108738	0.913218
axdnd1	3.56967	0.436855
axin1	-1.44056	0.370139
axin2	-0.490314	0.724812
azi2	1.1056	0.798122
azin1a	0.949633	0.303213
azin1b	0.529963	0.617151
b2m	-0.647846	0.30472
b2ml	-0.105047	0.892752
b3galnt2	0.64911	0.789186
b3galt2	-0.203276	0.82212
b3galt6	1.00161	0.826609
B3GALT9	-7.46242	0.11908
b3gat1b	7.16827	0.0414226
b3gat2	-5.85112	0.090262
b3gat3	0.363836	0.782571
b3glcta	0.602284	0.672468
b3gnt2a	-3.09085	0.520183
b3gnt2b	-1.81649	0.0221643
b3gnt2l	0.0647274	0.968142
b3gnt3.1	-4.28992	0.372644
b3gnt3.2	0.483634	0.901108
b3gnt3.3	-0.590948	0.714167
b3gnt3.4	-0.352253	0.433512
b3gnt5a	-1.1922	0.0216502
b3gnt5b	-2.21488	0.0220554
b3gnt7	-0.128784	0.923897
b3gnt7l	-8.44157	0.046545
b3gntl1	-0.0797632	0.985541
b4galnt1a	2.39298	0.43684
b4galnt3b	-7.3226	0.00760455
b4galnt4a	-4.6396	0.321442
b4galt1l	-0.114839	0.962537
b4galt2	5.09346	0.276829
b4galt4	0.824298	0.523453
b4galt5	0.50338	0.822494
b4galt6	0.463236	0.499048
b4galt7	0.72766	0.424905
b4gat1	0.776052	0.787248
b9d1	-0.583332	0.803079
b9d2	0.91768	0.597062
babam1	1.04883	0.243679
babam2	-0.211842	0.802356
bace2	-0.248004	0.949797
bach1a	-2.53272	0.156003
bach1b	-0.7415	0.400821
bach2a	2.85355	0.35498
bach2b	0.733521	0.588152
bada	-0.969756	0.271127
badb	0.780229	0.179379
bag1	0.187544	0.824787
bag2	0.21495	0.804258
bag3	1.26373	0.0453957
bag4	-1.19783	0.200131
bag5	-0.373617	0.918322
bag6	-0.663121	0.48403
bag6l	0.332241	0.91059
bahcc1a	-1.07666	0.526308
bahcc1b	-1.20021	0.084614
bahd1	-0.148507	0.877239
baiap2a	1.09719	0.149798
baiap2b	-2.74904	0.54885
bambia	2.09048	0.0910627
bambib	0.101878	0.92989
banf1	-0.249448	0.611041
banp	1.20553	0.628023
bap1	-1.72435	0.522367
bard1	1.26408	0.782799
barhl1a	-1.3064	0.62553
basp1	-3.1869	0.4882
batf3	0.129892	0.907593
baxa	0.171047	0.748431
baxb	-0.433805	0.605014
baz1a	-0.46186	0.449408
baz1b	-0.365792	0.631296
baz2a	-0.65888	0.247131
baz2ba	-0.828389	0.230959
bbc3	0.605549	0.468947
bbip1	-0.213928	0.814781
bbox1	-0.919311	0.721903
bbs12	-3.8796	0.401313
bbs5	2.55679	0.296482
bbs7	1.61371	0.495783
bbs9	3.85971	0.17579
bbx	-0.344758	0.772754
bcam	-0.228471	0.841745
bcap29	1.34417	0.238545
bcap31	-0.450054	0.605815
bcar1	-1.02762	0.235331
bcar3	-0.526658	0.820896
bcas2	-0.162961	0.754576
bcas3	0.644098	0.488494
bcat1	-2.13906	0.356022
bcat2	1.13179	0.235417
bccip	-0.139496	0.786294
bcdin3d	-0.590175	0.897747
bckdha	0.330949	0.624364
bckdhb	0.483868	0.452028
bckdk	-0.115034	0.865101
bcl10	-0.0547316	0.948822
bcl11aa	-3.2384	0.133356
bcl11ba	6.26559	0.165269
bcl2a	-0.238824	0.932878
bcl2l1	-1.06714	0.160912
bcl2l10	0.247535	0.751228
bcl2l11	4.32326	0.0687226
bcl2l13	0.280982	0.868461
bcl2l16	-1.30619	0.710598
bcl3	-0.0888923	0.900887
bcl6aa	-0.796348	0.438215
bcl6ab	-0.690146	0.226819
bcl6b	-0.547756	0.218282
bcl7a	0.0186392	0.978227
bcl7ba	-0.471219	0.523005
bcl7bb	-0.608672	0.35185
bcl9	-0.266419	0.824066
bcl9l	-2.97267	0.215621
bco1	1.17237	0.389432
bco2l	-0.961611	0.783705
bcor	-0.970605	0.354375
bcorl1	-1.7294	0.339201
bcr	0.697572	0.822829
BCR	-0.232858	0.730676
bcs1l	-0.447273	0.839095
bdh1	-0.298829	0.6899
bdnf	-1.21114	0.692946
bean1	9.45162	0.00336579
becn1	0.339444	0.682001
bend3	0.927663	0.626801
bend5	-3.06223	0.36293
BEND7	0.409734	0.928762
best4	7.24552	0.130298
bet1	0.984218	0.312737
bet1l	0.979217	0.377727
bhlhe40	-1.07359	0.0523888
bhlhe41	-1.89725	0.596869
bhmt	1.05245	0.704364
bicc1a	4.08405	0.139767
bicd2	0.174583	0.911902
BICD2	1.08741	0.710835
bicdl2l	9.79457	0.00255155
bicra	-0.267785	0.900201
bicral	1.25803	0.325611
bida	-1.32551	0.101789
bik	0.135097	0.93685
bin1b	1.15003	0.333191
bin2b	-0.000530062	0.999103
bin3	1.36429	0.0376105
birc2	-0.820169	0.131893
birc5a	-0.31179	0.599331
birc6	0.404067	0.597232
blcap	-0.642765	0.290616
blf	-0.884898	0.110899
blk	-1.90257	0.677474
blm	-2.2577	0.433388
blmh	-0.43181	0.438198
blnk	-2.53115	0.0294162
bloc1s1	-0.0452155	0.954227
bloc1s2	0.861068	0.204204
bloc1s3	-0.874479	0.576334
bloc1s4	-0.873935	0.338334
bloc1s5	0.689774	0.609225
bloc1s6	0.762705	0.135262
blvra	0.464703	0.66327
blvrb	0.123126	0.884704
blzf1	0.0255584	0.977344
bmb	2.5455	0.315223
bmf2	0.244106	0.922886
bmi1a	-0.680249	0.628313
bmi1b	2.44718	0.202187
bmp16	2.49345	0.00138092
bmp1a	0.80015	0.556271
bmp2b	0.633725	0.782702
bmp2k	0.360465	0.587864
bmp3	-2.80107	0.460368
bmp4	0.305648	0.814935
bmp6	1.45194	0.146039
bmp8a	1.88742	0.264051
bmpr1aa	0.366827	0.60191
bmpr1ab	0.511489	0.540902
bmpr1ba	-0.439	0.853789
bmpr2a	0.11007	0.895265
bmpr2b	-1.29352	0.423983
bms1	-1.81257	0.0076776
bmt2	1.3913	0.545646
bnc2	1.15796	0.0688724
bnip1b	-2.28942	0.249377
bnip2	-0.478243	0.703721
bnip3	1.27622	0.780129
bnip3la	-0.928451	0.799601
bnip3lb	-0.101862	0.879203
bnip4	1.59047	0.068317
bnipl	-0.759683	0.40737
boc	-0.813986	0.490888
bod1	0.285247	0.623021
bod1l1	-1.74587	0.184619
boka	6.23618	0.123951
bola1	0.501597	0.621829
BOLA2	-0.0838341	0.919137
bola3	0.42191	0.655852
bop1	-0.735523	0.501316
bora	1.16113	0.448834
borcs5	-2.11808	0.354087
borcs7	-0.672469	0.449767
borcs8	-0.629225	0.670786
bpgm	0.311375	0.758428
bpifcl	9.97612	0.00440664
bpnt1	-0.889695	0.214033
bptf	0.316647	0.639479
braf	-2.03667	0.358079
brap	0.467011	0.818302
brat1	-0.268013	0.919604
brca2	0.237444	0.917118
brd1a	0.244668	0.850463
brd1b	-0.133549	0.799319
brd2a	0.0879931	0.863144
brd2b	-1.95073	0.344908
brd3a	-0.462489	0.505853
brd3b	0.473178	0.621435
brd4	0.0406439	0.939276
brd7	-0.0288846	0.967919
brd8	0.636624	0.795214
BRD8	-8.43123	0.0418509
brd9	0.859614	0.332459
brdt	-0.383637	0.369942
brf1a	0.357737	0.724171
brf1b	0.654889	0.46759
brf2	0.0817198	0.985464
bri3	0.437551	0.503856
bri3bp	0.340007	0.906714
brinp3a.2	-9.16529	0.0187673
brip1	-2.62975	0.412597
brk1	0.429479	0.325261
brms1	1.74832	0.464865
brms1la	-0.921295	0.169807
brms1lb	0.662115	0.801632
brox	0.573938	0.544827
brpf3b	1.75719	0.472929
BRSK2	-0.533144	0.823167
brsk2b	0.389448	0.881488
brwd1	0.0382391	0.963788
brwd3	3.95213	0.117913
bscl2	1.11446	0.549058
bsdc1	0.25881	0.677971
bsg	0.773156	0.231779
bsk146	-0.784153	0.86685
bsx	9.29871	0.0132864
btaf1	-0.985682	0.463909
btbd10a	-0.424584	0.802237
btbd10b	0.037649	0.936178
btbd11a	-1.57333	0.531073
btbd11b	1.56367	0.640109
btbd17a	-1.09414	0.813697
btbd2a	-2.38071	0.526261
btbd3a	-0.416488	0.879473
btbd3b	-7.14648	0.135588
btbd6a	-3.08574	0.224952
btbd6b	0.86105	0.186423
btbd7	0.478553	0.876174
btbd9	0.0018506	0.998343
btd	-4.6346	0.333485
btf3	-0.0262475	0.950001
btf3l4	-0.0041994	0.99514
btg1	-0.000466909	0.999011
btg2	-0.125632	0.789362
btg3	-0.640862	0.363182
btk	-1.08599	0.061885
btr04	-0.407214	0.618665
btr09	-1.74182	0.704596
btr12	5.78874	0.0623226
btr16	4.78049	0.30643
btr18	0.762255	0.854722
btr20	-4.83055	0.0150763
btr23	-0.809275	0.800575
btr24	2.99076	0.534235
btr26	-3.55256	0.390983
btr31	-2.08338	0.150015
bub1	-0.911443	0.733726
bub1ba	0.00548843	0.994049
bub1bb	-0.136619	0.917607
bub3	-1.39827	0.0260134
bud13	0.310009	0.812347
bud23	-2.26468	0.263088
bud31	0.0395564	0.946604
bves	9.22648	0.0063897
BX000438.1	-3.89977	0.404765
BX000451.2	1.29949	0.777693
BX000701.1	2.40242	0.601344
BX000701.2	5.92249	0.0223923
BX000981.1	-4.34758	0.364461
BX001014.2	-1.50094	0.444222
BX001023.1	0.338837	0.940939
BX001026.1	8.86927	0.019649
BX004823.1	-1.15155	0.608961
BX004873.1	-1.02663	0.813324
BX004991.1	-9.96831	0.000818976
BX004999.1	2.28731	0.396668
BX005003.1	2.9958	0.437015
BX005011.1	1.40088	0.762657
BX005022.2	0.779723	0.766999
BX005065.1	-1.05216	0.468696
BX005068.1	-2.28975	0.63976
BX005073.3	0.611965	0.891718
BX005085.1	-0.113273	0.957547
BX005085.2	-2.64022	0.565553
BX005085.3	0.744117	0.822552
BX005085.4	0.628687	0.664337
BX005085.5	6.21724	0.00329619
BX005085.6	2.30525	0.421649
BX005085.7	1.68396	0.122165
BX005105.1	-0.30848	0.946183
BX005108.2	-0.646012	0.804074
BX005129.1	-5.3393	0.265773
BX005129.2	-5.22882	0.263678
BX005129.5	0.181249	0.971041
BX005183.3	-0.863979	0.761622
BX005228.2	0.955727	0.318754
BX005234.1	7.24902	0.00412568
BX005245.1	3.77099	0.417137
BX005254.1	-2.76871	0.316904
BX005254.3	0.741423	0.598771
BX005254.4	0.316936	0.822366
BX005275.2	2.56603	0.524292
BX005286.1	-1.77976	0.71314
BX005286.3	1.09461	0.822664
BX005309.1	-0.404281	0.603879
BX005313.1	0.0764662	0.976827
BX005313.2	-7.06099	0.122678
BX005329.2	1.71785	0.709732
BX005329.3	3.7926	0.411044
BX005336.1	-8.80257	0.0225767
BX005336.3	-5.24154	0.273784
BX005336.4	0.92062	0.844153
BX005351.1	0.794728	0.756153
BX005355.1	0.172591	0.972428
BX005361.1	-0.840943	0.863492
BX005361.2	3.30441	0.481368
BX005361.3	2.50196	0.604015
BX005361.4	0.172591	0.972428
BX005361.6	2.17918	0.652192
BX005367.1	-2.75104	0.401693
BX005367.2	-7.378	0.123328
BX005376.1	-0.783013	0.872959
BX005380.2	0.0401767	0.993068
BX005389.3	-0.506016	0.915085
BX005389.5	-0.840943	0.863492
BX005392.3	12.0111	4.52692e-10
BX005399.12	-0.397686	0.924157
BX005399.13	-0.865341	0.803668
BX005399.5	-0.227908	0.960503
BX005417.1	-0.856995	0.784536
BX005419.1	-1.47771	0.650133
BX005438.1	-1.42173	0.760413
BX005445.1	0.581561	0.745055
BX005450.1	-2.28992	0.321922
BX005461.1	3.92053	0.416767
BX005461.3	-2.10448	0.64951
BX005470.1	2.41605	0.616145
BX072554.2	-1.22538	0.789993
BX072561.2	0.144842	0.960765
BX072576.2	2.07176	0.446977
BX072577.1	2.18416	0.564553
BX085193.2	4.77338	0.320881
BX088524.2	3.18459	0.496475
BX088538.1	2.21697	0.628117
BX088547.1	0.754761	0.87061
BX088596.1	-0.894585	0.788271
BX088603.1	-2.28975	0.63976
BX088603.2	-0.189607	0.967792
BX088649.1	8.62611	0.0359164
BX088686.1	-2.2372	0.41767
BX088688.1	-0.418343	0.843492
BX088688.2	3.63569	0.431414
BX088707.3	-0.748106	0.824626
BX088709.1	-2.22901	0.628538
BX088712.5	-8.60549	0.0247291
BX088712.6	1.63951	0.705845
BX119314.2	0.172591	0.972428
BX119963.1	-0.796493	0.786168
BX119963.2	1.7157	0.548872
BX119963.4	2.03857	0.561096
BX119992.1	2.06784	0.653415
BX120005.2	-10.0335	0.000928269
BX247865.2	2.16122	0.645798
BX247865.3	0.108587	0.982631
BX247877.1	0.172591	0.972428
BX247944.1	-0.605621	0.894712
BX248082.2	-0.865765	0.414398
BX248108.1	-4.37601	0.196029
BX248113.1	0.954334	0.834647
BX248118.1	-2.85217	0.557117
BX248122.1	-0.652264	0.874234
BX248136.2	-1.82194	0.69065
BX248324.1	1.12805	0.563419
BX248410.2	-2.69921	0.565005
BX248410.3	-1.56777	0.728592
BX248410.4	-8.57636	0.0419596
BX248497.1	5.12712	0.16823
BX248511.1	-0.775487	0.867501
BX248515.1	-3.0629	0.399746
BX248521.2	4.09615	0.275398
BX255908.1	0.231663	0.960303
BX276101.2	3.64138	0.448134
BX276103.1	1.05828	0.801555
BX276103.2	2.6621	0.564946
BX276105.1	-2.24779	0.623119
BX276180.2	-0.884406	0.586895
BX276180.3	0.0403612	0.992971
BX276180.4	3.75592	0.414729
BX279523.1	-1.7052	0.609417
BX279525.1	-6.24826	0.192245
BX284635.1	0.467357	0.761693
BX284638.1	-0.828222	0.85339
BX284638.2	-0.891753	0.340304
BX284666.1	0.32744	0.84298
BX284696.1	1.70294	0.712496
BX294100.1	0.408476	0.929617
BX294109.1	0.00513853	0.998687
BX294160.1	-4.89991	0.121937
BX294165.1	1.75199	0.718109
BX294189.1	-0.116824	0.95812
BX294379.1	0.340635	0.819436
BX294434.1	0.482868	0.749245
BX294661.2	-0.363327	0.939054
BX296538.1	-1.1063	0.814758
BX296551.1	-0.970111	0.295466
BX296552.1	8.70261	0.0345527
BX296552.2	1.68991	0.601433
BX321877.1	1.31721	0.77549
BX322530.1	-6.05432	0.0802595
BX322552.1	0.92009	0.840735
BX322574.1	0.467541	0.746754
BX322587.1	-1.46505	0.0610984
BX322587.2	-0.457465	0.86549
BX322618.1	-1.62437	0.0656818
BX322657.4	0.0588211	0.980895
BX322661.2	1.74221	0.443254
BX322665.1	2.79595	0.551803
BX322665.2	-2.54599	0.444927
BX323031.2	1.74319	0.666535
BX323035.1	-1.41227	0.760713
BX323041.1	1.22342	0.790009
BX323060.3	3.02644	0.493485
BX323074.1	-0.91379	0.851679
BX323074.2	-0.297187	0.894162
BX323082.1	-0.358534	0.836355
BX323448.1	1.88559	0.563106
BX323453.1	-8.84506	0.0166866
BX323458.1	-0.0864405	0.981697
BX323458.2	-0.782655	0.864518
BX323459.2	-3.73294	0.417349
BX323555.3	1.39979	0.686547
BX323555.4	-1.82602	0.69101
BX323555.5	8.0285	0.0900114
BX323557.1	3.18901	0.0356721
BX323559.3	0.0137221	0.996475
BX323559.4	-0.0914441	0.977652
BX323559.6	1.3058	0.776536
BX323564.1	-0.189746	0.963564
BX323574.2	-2.101	0.663554
BX323575.1	9.28852	0.0063945
BX323586.3	8.3701	0.00790973
BX323590.1	1.40455	0.759144
BX323596.2	8.95075	0.015756
BX323793.1	-0.696884	0.847961
BX323797.1	1.76809	0.715586
BX323875.1	-1.55866	0.591954
BX323887.1	1.16729	0.811298
BX323889.2	-1.52017	0.601853
BX324003.1	1.3442	0.686505
BX324110.1	-1.80613	0.693308
BX324126.1	1.58671	0.732255
BX324132.2	9.33908	0.00796938
BX324142.1	-2.25363	0.548274
BX324146.1	-3.63566	0.214428
BX324157.2	3.53956	0.449467
BX324164.1	2.80582	0.550388
BX324164.3	0.375751	0.859922
BX324164.4	2.04365	0.54371
BX324164.5	-0.367626	0.936045
BX324177.16	2.34549	0.614604
BX324177.19	5.04944	0.293273
BX324177.2	-3.49514	0.466602
BX324177.4	2.81284	0.549384
BX324188.1	0.598508	0.895843
BX324190.1	5.58948	0.244073
BX324206.2	-3.46496	0.320566
BX324206.3	0.379365	0.904099
BX324212.2	0.5424	0.905708
BX324213.1	3.62604	0.450069
BX324216.2	-3.46951	0.251688
BX324216.3	4.15311	0.177485
BX324227.2	-0.457358	0.921071
BX324227.3	-0.539501	0.90829
BX324230.1	-0.454453	0.923735
BX324230.2	-0.783013	0.872959
BX465186.2	-6.73863	0.0960602
BX465206.1	0.799357	0.863778
BX465227.1	0.30475	0.868029
BX465228.1	-7.01146	0.143162
BX465834.1	-1.16867	0.720487
BX465849.1	2.95001	0.526027
BX465862.2	-6.62314	0.166769
BX465862.3	-8.09697	0.0722607
BX465862.4	-2.28561	0.554645
BX465868.3	0.0110088	0.998079
BX469885.1	3.4111	0.364855
BX469896.1	-2.5648	0.468782
BX469908.1	-2.03323	0.65761
BX469910.2	-0.499981	0.889951
BX469912.13	1.11022	0.820135
BX469912.14	4.92558	0.305453
BX469912.9	3.61468	0.0689457
BX469925.1	4.35071	0.363441
BX469925.2	3.20414	0.372429
BX469925.3	2.61949	0.146847
BX469930.1	-0.258812	0.933377
BX470116.1	1.29891	0.623704
BX470137.2	-0.32987	0.898462
BX470182.3	-5.0491	0.292926
BX470185.1	-0.191771	0.936229
BX470189.1	7.70477	0.107568
BX470197.1	0.554158	0.903667
BX470211.1	-0.528215	0.760959
BX470214.1	1.29063	0.696885
BX470238.1	7.64282	0.110436
BX470240.1	7.84252	7.94547e-08
BX470246.1	-2.68931	0.566441
BX470259.1	-0.431781	0.859484
BX470259.2	0.688053	0.525802
BX470259.3	-0.850128	0.746111
BX470264.1	-0.344161	0.930549
BX510301.3	1.74612	0.710927
BX510324.2	-4.6672	0.331452
BX510649.1	4.11383	0.373782
BX510654.2	1.85642	0.688837
BX510657.1	3.49836	0.445559
BX510915.1	-0.456248	0.829739
BX510917.1	-1.77976	0.71314
BX510922.1	0.3095	0.876288
BX510922.2	-1.95227	0.670297
BX510922.4	-0.393823	0.905378
BX510934.1	1.22989	0.792627
BX510941.1	1.79733	0.532558
BX510941.2	5.17557	0.279693
BX510960.1	-2.18545	0.650737
BX510960.2	-1.20518	0.79365
BX510989.1	-0.376853	0.926201
BX510989.2	-0.611547	0.861242
BX510992.1	2.87555	0.268845
BX510992.2	1.81493	0.697289
BX511013.1	0.972331	0.797648
BX511021.1	1.08142	0.794694
BX511028.2	-0.666121	0.745373
BX511034.1	-3.43187	0.23686
BX511034.3	0.342582	0.941182
BX511034.5	3.9095	0.272425
BX511034.7	2.90214	0.526461
BX511061.1	-1.16632	0.637698
BX511084.1	4.18744	0.385047
BX511089.2	-0.024306	0.994846
BX511111.2	2.30165	0.619474
BX511112.1	0.218197	0.962333
BX511120.1	7.02056	0.142721
BX511123.2	-4.6346	0.333485
BX511128.2	0.527236	0.907791
BX511128.3	0.231034	0.919629
BX511129.2	2.02202	0.481419
BX511129.3	0.536761	0.896657
BX511136.1	-2.02185	0.467001
BX511173.1	-6.06459	0.179906
BX511218.1	-0.149383	0.974072
BX511240.1	3.05794	0.394231
BX511246.1	-0.230541	0.879397
BX511250.1	3.61783	0.430685
BX511259.1	-0.0167517	0.992082
BX511265.2	-2.28975	0.63976
BX511310.2	-3.14364	0.502376
BX511311.2	3.16668	0.510155
BX530017.2	2.18523	0.591242
BX530018.2	-9.61642	0.00171801
BX530034.1	0.548855	0.904818
BX530058.2	3.92053	0.416767
BX530068.1	9.69812	0.00643196
BX530075.1	1.03558	0.822653
BX530097.1	-1.1896	0.796577
BX530407.4	2.83452	0.537894
BX537120.2	0.22134	0.961501
BX537137.1	-1.42996	0.756186
BX537137.3	-2.58561	0.591415
BX537168.1	-1.91677	0.691838
BX537263.1	0.172591	0.972428
BX537263.3	-2.58237	0.285585
BX537263.4	0.441633	0.92372
BX537263.5	3.55671	0.189043
BX537277.3	-2.17226	0.416951
BX537280.1	-0.591302	0.898872
BX537282.1	7.30192	0.12732
BX537288.1	7.18505	0.133551
BX537288.2	1.32657	0.77359
BX537303.1	-1.5149	0.207471
BX537308.1	7.33044	0.125834
BX537310.2	0.895611	0.830443
BX537313.1	-0.680877	0.841607
BX537342.1	0.612652	0.829866
BX537358.1	1.53845	0.737474
BX539307.1	-0.888909	0.850912
BX539307.2	-1.43267	0.644166
BX539310.1	-0.599033	0.896019
BX539313.3	-0.377245	0.934211
BX544877.2	-1.90815	0.680392
BX545856.1	1.68469	0.72821
BX546453.1	2.81184	0.418397
BX546499.2	0.880644	0.848036
BX546503.1	-6.39903	0.181672
BX547934.2	0.889574	0.256146
BX547993.3	-2.72547	0.571275
BX548011.3	-0.467743	0.906365
BX548011.4	1.05245	0.818968
BX548011.5	0.124299	0.978526
BX548028.1	-1.91677	0.691838
BX548044.1	-2.28975	0.63976
BX548044.2	-0.185061	0.968048
BX548044.4	1.12968	0.806753
BX548044.6	-4.12693	0.391398
BX548044.7	0.172591	0.972428
BX548046.1	5.3364	0.264951
BX548046.2	-1.12215	0.789612
BX548059.1	-0.0339058	0.99416
BX548060.1	3.41585	0.476468
BX548061.1	1.58586	0.184049
BX548067.1	-3.27175	0.479186
BX548071.1	-0.508172	0.911523
BX548073.1	4.09385	0.278446
BX548073.2	1.3545	0.76739
BX548073.3	3.44826	0.114746
BX548075.1	-6.85861	0.152126
BX548173.1	-1.35717	0.78001
BX548173.2	3.43269	0.474275
BX569787.1	1.63874	0.323347
BX569796.1	-0.888909	0.850912
BX571680.1	-1.92611	0.310852
BX571694.1	0.5397	0.907927
BX571712.3	-2.3712	0.613507
BX571715.1	2.93406	0.214795
BX571719.3	-5.42023	0.257701
BX571738.1	2.45519	0.388447
BX571768.1	-1.5482	0.695173
BX571803.2	-0.183159	0.968089
BX571803.4	1.31032	0.77885
BX571811.1	-2.40257	0.603704
BX571811.2	1.80974	0.219568
BX571828.2	4.77338	0.320881
BX571880.1	-1.39065	0.110143
BX571942.1	9.32296	0.00569558
BX571954.2	-1.36585	0.778669
BX571955.2	0.338088	0.802283
BX572077.1	2.24217	0.076773
BX572103.1	4.75218	0.321151
BX572619.1	0.999947	0.142881
BX601648.2	1.48208	0.459561
BX629344.1	0.99351	0.791089
BX629348.1	0.229655	0.961152
BX640453.1	-4.77748	0.318722
BX640461.1	-5.52173	0.249631
BX640478.1	0.754718	0.71176
BX640512.3	-1.88673	0.681069
BX640537.1	-6.43103	0.179486
BX640537.3	1.36153	0.766499
BX640539.1	2.67359	0.563791
BX640547.2	3.61767	0.439987
BX640547.4	0.227296	0.962147
BX649242.1	1.43169	0.676662
BX649250.2	0.851945	0.490708
BX649276.1	2.08025	0.635698
BX649300.3	-1.72093	0.706999
BX649307.1	-0.579237	0.858111
BX649328.1	-2.29515	0.625007
BX649331.1	-2.95262	0.528778
BX649341.1	-1.19859	0.797329
BX649377.1	0.97778	0.83059
BX649384.2	7.84974	0.101088
BX649384.3	0.293328	0.948872
BX649388.1	-1.36803	0.768061
BX649411.1	-0.331675	0.590225
BX649411.2	-0.64696	0.455092
BX649411.3	-3.63523	0.211602
BX649416.1	6.23252	0.192667
BX649416.2	0.447497	0.92227
BX649416.3	2.91806	0.543785
BX649431.3	2.79625	0.550769
BX649434.3	0.108587	0.982631
BX649448.4	-1.13746	0.62791
BX649453.1	1.30413	0.719911
BX649457.1	-5.38157	0.26197
BX649478.1	-2.46041	0.593953
BX649484.1	-8.54508	0.0409216
BX649485.1	-0.82117	0.49683
BX649485.2	-0.488616	0.752925
BX649485.3	1.15028	0.655339
BX649485.4	-6.37726	0.133197
BX649490.1	-1.89847	0.370803
BX649500.1	-1.40367	0.759444
BX649516.1	1.36779	0.767679
BX649534.1	1.48863	0.745253
BX649540.1	1.89198	0.129559
BX649559.1	0.816466	0.859445
BX649600.1	3.07211	0.506937
BX649620.1	0.166593	0.967565
BX649622.1	-1.47791	0.753715
BX649622.2	-0.475149	0.914126
BX649641.5	-2.77799	0.563796
BX663503.3	-2.60399	0.311193
BX663516.2	8.09291	0.0801214
BX663519.1	-0.808048	0.860163
BX663533.1	-0.346381	0.939736
BX663611.2	0.145083	0.975813
BX663613.1	2.76833	0.565483
BX664603.1	-1.22048	0.792534
BX664625.5	-0.115432	0.979921
BX664625.6	-6.75268	0.158276
BX664716.2	-5.34785	0.265001
BX664742.3	5.1833	0.280489
BX666064.1	-9.25693	0.00412349
BX681417.24	1.53861	0.73723
BX682556.3	-1.29355	0.675931
BX842701.1	0.650625	0.647722
BX855614.3	3.90263	0.221029
BX855614.4	-1.36831	0.769237
BX890539.1	-8.16565	0.060057
BX890543.1	6.30192	0.188577
BX890548.1	-0.780132	0.730479
BX890558.1	0.461575	0.780584
BX890559.1	-2.77799	0.563796
BX890562.1	-7.7895	0.103701
BX890568.1	1.84286	0.669425
BX890602.1	-1.46833	0.748266
BX890608.1	-9.54161	0.00155064
BX897670.1	0.181249	0.971041
BX897682.1	7.4814	0.118195
BX897740.1	8.25604	0.059912
BX901883.1	0.802407	0.860631
BX901889.3	0.815978	0.860961
BX901918.2	0.154814	0.944835
BX901920.1	-0.683379	0.685725
BX901962.2	7.60088	0.112412
BX901962.4	0.835446	0.557645
BX901973.1	0.440826	0.897847
BX908386.2	0.635754	0.889819
BX908386.3	-0.972179	0.789487
BX908388.3	1.35045	0.550888
BX908401.1	0.167039	0.971112
BX908721.1	-2.98319	0.440332
BX908726.1	3.03247	0.512454
BX908731.1	-0.314131	0.945328
BX908750.1	-1.66429	0.121721
BX908750.2	8.72179	0.0257083
BX908757.2	-4.30735	0.370672
BX908780.4	-0.340176	0.940981
BX908782.2	-2.92899	0.223664
BX908795.1	-1.63072	0.724163
BX908796.3	-0.847215	0.857849
BX908796.5	0.818964	0.8582
BX908797.1	-0.263534	0.860199
BX914214.1	1.29901	0.77815
BX914220.1	7.41246	0.121637
BX927081.1	-2.43819	0.598345
BX927101.1	-3.29127	0.362274
BX927122.1	0.181249	0.971041
BX927130.3	-0.369253	0.93682
BX927130.4	1.07992	0.469082
BX927184.1	2.75653	0.548735
BX927201.1	0.799607	0.85255
BX927212.1	3.90121	0.415518
BX927225.3	-3.09534	0.502173
BX927243.2	0.740539	0.876064
BX927244.1	0.00702292	0.995991
BX927253.1	5.85153	0.222444
BX927257.1	1.19746	0.78607
BX927282.1	-1.65678	0.724775
BX927288.1	2.91818	0.420923
BX927300.1	-3.14684	0.347271
BX927308.1	0.530033	0.762667
BX927310.2	3.57273	0.403566
BX927335.2	-3.48384	0.468055
BX927336.1	-0.329769	0.907349
BX927336.3	-0.472952	0.786862
BX927362.1	1.17511	0.810035
BX927362.2	-1.47791	0.753715
BX927385.3	-0.354932	0.935061
BX927400.1	-0.242834	0.958011
BX927404.1	2.12386	0.642636
BX936298.3	-7.42735	0.120831
BX936303.2	-5.29124	0.269175
BX936305.1	1.17511	0.810035
BX936308.1	-1.01822	0.618791
BX936308.2	2.5966	0.388529
BX936317.1	-2.62591	0.443495
BX936320.1	1.57903	0.393128
BX936337.1	0.425888	0.465613
BX936342.2	-4.37232	0.238486
BX936364.1	-3.86707	0.404775
BX936382.1	-0.265709	0.887784
BX936386.1	-1.56773	0.731991
BX936391.1	2.6829	0.562429
BX936397.2	-3.20829	0.486637
BX936420.1	3.48856	0.467617
BX936433.1	0.369872	0.873068
BX936433.2	0.734943	0.874582
BX936439.1	1.96922	0.437347
BX936456.1	0.108587	0.982631
BX936461.1	1.86318	0.686292
BX942815.11	1.64293	0.723313
BX942819.3	-2.94771	0.539957
BX942846.1	1.85833	0.480161
BX950184.1	-0.596271	0.896911
BX950187.1	8.07444	0.0804411
BX950188.1	-0.865276	0.564411
BX950220.1	-0.00648471	0.998883
BX950224.1	0.730356	0.87436
BX950855.1	-1.96886	0.667649
BX957252.3	2.18325	0.651574
BX957270.1	-2.9356	0.524486
BX957274.1	-2.50278	0.603493
BX957281.1	-0.590397	0.819355
BX957297.1	0.932519	0.838331
BX957297.2	1.80629	0.69454
BX957317.1	9.66008	0.0039044
BX957317.2	0.990666	0.669576
BX957322.2	-2.11094	0.647506
BX957326.2	-5.00662	0.297054
BX957346.1	3.43965	0.232918
BX957347.2	2.59698	0.595534
BX957361.1	-0.849613	0.862117
BX957361.2	-3.09955	0.519066
BX957362.1	0.442105	0.888518
bxdc2	0.214041	0.814527
bysl	0.722568	0.605672
bzw1a	0.335118	0.697054
bzw1b	-0.168756	0.698705
bzw2	2.57382	0.119634
C10H21orf91	2.01632	0.660968
C11H1orf50	0.757396	0.358393
C11H3orf14	-4.37732	0.263403
C11H6orf120	0.756157	0.583875
C13H9orf72	-1.52476	0.627247
C14H4orf47	-0.493553	0.911482
C16H1orf43	-0.265355	0.869047
C18H15orf48	0.152414	0.965906
C18H16orf70	-0.430404	0.791389
C18H19orf47	1.65146	0.521506
C18H3orf33	-9.71966	0.00093284
c19h1orf109	-0.848328	0.375896
C19H5orf49	3.38683	0.349094
[truncated: 14,796 more rows]
