# Supplementary material for: tRNA m1A modification ensures HSPC production via modulating Nrf1 translation in zebrafish
Source: EMBO Rep. 2026 May 27;27(13):3826–41. doi: 10.1038/s44319-026-00805-5 (PMC13354807; doi:10.1038/s44319-026-00805-5)
Supplement: Supplementary file 6 — Source data Fig. 1 [file 44319_2026_805_MOESM6_ESM.zip]

Archive with 71 entries (57 files):
- Source Data Fig.1/
- Source Data Fig.1/Fig.1/
- Source Data Fig.1/Fig.1/A/
- Source Data Fig.1/Fig.1/A/Quantitative  data for qPCR.xlsx
- Source Data Fig.1/Fig.1/B/
- Source Data Fig.1/Fig.1/B/1. runx1 36hpf controlMO.tif
- Source Data Fig.1/Fig.1/B/2. runx1 36hpf trmt61aMO.tif
- Source Data Fig.1/Fig.1/B/3. cmyb 36hpf controlMO.tif
- Source Data Fig.1/Fig.1/B/4. cmyb 36hpf trmt61aMO.tif
- Source Data Fig.1/Fig.1/B/5. cmyb 2dpf controlMO.tif
- Source Data Fig.1/Fig.1/B/6. cmyb 2dpf trmt61aMO.tif
- Source Data Fig.1/Fig.1/B/7. cmyb 5dpf controlMO.tif
- Source Data Fig.1/Fig.1/B/8. cmyb 5dpf trmt61aMO.tif
- Source Data Fig.1/Fig.1/B/quantification-Left.xlsx
- Source Data Fig.1/Fig.1/C/
- Source Data Fig.1/Fig.1/C/Quantitative data for qPCR.xlsx
- Source Data Fig.1/Fig.1/D/
- Source Data Fig.1/Fig.1/D/1. gata1a 5dpf controlMO.tif
- Source Data Fig.1/Fig.1/D/10. rag1 5dpf controlMO.tif
- Source Data Fig.1/Fig.1/D/11. rag1 5dpf trmt61aMO.tif
- Source Data Fig.1/Fig.1/D/12. rag1 5dpf trmt61aMO.tif
- Source Data Fig.1/Fig.1/D/2. gata1a 5dpf trmt61aMO.tif
- Source Data Fig.1/Fig.1/D/3. hbae1.1 5dpf controlMO.tif
- Source Data Fig.1/Fig.1/D/4. hbae1.1 5dpf trmt61aMO.tif
- Source Data Fig.1/Fig.1/D/5. lyz 5dpf controlMO.tif
- Source Data Fig.1/Fig.1/D/6. lyz 5dpf trmt61aMO.tif
- Source Data Fig.1/Fig.1/D/7. pu.1 5dpf ControlMO.tif
- Source Data Fig.1/Fig.1/D/8. pu.1 5dpf trmt61aMO-2.tif
- Source Data Fig.1/Fig.1/D/9. rag1 5dpf controlMO.tif
- Source Data Fig.1/Fig.1/D/quantification.xlsx
- Source Data Fig.1/Fig.1/E/
- Source Data Fig.1/Fig.1/E/Quantitative data for qPCR.xlsx
- Source Data Fig.1/Fig.1/F/
- Source Data Fig.1/Fig.1/F/1. 32hpf controlMO.tif
- Source Data Fig.1/Fig.1/F/2. 32hpf trmt61aMO.tif
- Source Data Fig.1/Fig.1/F/3. 36hpf controlMO.tif
- Source Data Fig.1/Fig.1/F/4. 36hpf trmt61aMO.tif
- Source Data Fig.1/Fig.1/F/5. 2dpf Control MO.tif
- Source Data Fig.1/Fig.1/F/6. 2dpf trmt61aMO.tif
- Source Data Fig.1/Fig.1/G/
- Source Data Fig.1/Fig.1/G/G. Cell Number.xlsx
- Source Data Fig.1/Fig.1/H/
- Source Data Fig.1/Fig.1/H/1. gata2b 32hpf controlMO.tif
- Source Data Fig.1/Fig.1/H/2. gata2b 32hpf trmt61aMO.tif
- Source Data Fig.1/Fig.1/H/3. gfi1aa 32hpf controlMO.tif
- Source Data Fig.1/Fig.1/H/4. gfi1aa 32hpf trmt61aMO.tif
- Source Data Fig.1/Fig.1/H/5. gata2b 36hpf controlMO.tif
- Source Data Fig.1/Fig.1/H/6. gata2b 36hpf trmt61aMO.tif
- Source Data Fig.1/Fig.1/H/7. gfi1aa 36hpf controlMO.tif
- Source Data Fig.1/Fig.1/H/8. gfi1aa 36hpf trmt61aMO.tif
- Source Data Fig.1/Fig.1/H/quantification.xlsx
- Source Data Fig.1/Fig.1/I/
- Source Data Fig.1/Fig.1/I/Quantitative data for LCMS.xlsx
- Source Data Fig.1/Fig.1/J/
- Source Data Fig.1/Fig.1/J/Quantitative data for qPCR.xlsx
- Source Data Fig.1/Fig.1/K/
- Source Data Fig.1/Fig.1/K/1. cmyb 36hpf sibing.tif
- Source Data Fig.1/Fig.1/K/2. cmyb 36hpf Mtrmt61a;trmt61a-4bp.tif
- Source Data Fig.1/Fig.1/K/3. runx1 36hpf sibing.tif
- Source Data Fig.1/Fig.1/K/4. runx1 36hpf Mtrmt61a;trmt61a-4bp.tif
- Source Data Fig.1/Fig.1/K/5. cmyb 2dpf sibing.tif
- Source Data Fig.1/Fig.1/K/6. cmyb 2dpf Mtrmt61a;trmt61a-4bp.tif
- Source Data Fig.1/Fig.1/K/quantification.xlsx
- Source Data Fig.1/Fig.1/L/
- Source Data Fig.1/Fig.1/L/1. cmyb 36hpf sibling.tif
- Source Data Fig.1/Fig.1/L/2. runx1 36hpf sibling.tif
- Source Data Fig.1/Fig.1/L/3. cmyb 36hpf Mtrmt61a;trmt61a-4bp.tif
- Source Data Fig.1/Fig.1/L/4. runx1 36hpf Mtrmt61a;trmt61a-4bp.tif
- Source Data Fig.1/Fig.1/L/5. cmyb 36hpf Mtrmt61a;trmt61a-4bp+trmt61amRNA.tif
- Source Data Fig.1/Fig.1/L/6. runx1 36hpf Mtrmt61a;trmt61a-4bp+trmt61amRNA.tif
- Source Data Fig.1/Fig.1/L/quantification.xlsx
