# Supplementary material for: tRNA m1A modification ensures HSPC production via modulating Nrf1 translation in zebrafish
Source: EMBO Rep. 2026 May 27;27(13):3826–41. doi: 10.1038/s44319-026-00805-5 (PMC13354807; doi:10.1038/s44319-026-00805-5)
Supplement: Supplementary file 6 — Source data Fig. 1 [file 44319_2026_805_MOESM6_ESM.zip › Source Data Fig.1/Fig.1/A/Quantitative data for qPCR.xlsx]

## Sheet: Sheet1
	A
	gene|Sample	EC	HEC/HSPC
	trmt6-36hpf	1.31	2.11
		1.58	2.2
		1.64	2.02
	trmt61a-36hpf	2.12	2.6
		1.91	2.38
		1.88	2.58
