# Supplementary material for: tRNA m1A modification ensures HSPC production via modulating Nrf1 translation in zebrafish
Source: EMBO Rep. 2026 May 27;27(13):3826–41. doi: 10.1038/s44319-026-00805-5 (PMC13354807; doi:10.1038/s44319-026-00805-5)
Supplement: Supplementary file 6 — Source data Fig. 1 [file 44319_2026_805_MOESM6_ESM.zip › Source Data Fig.1/Fig.1/B/quantification-Left.xlsx]

## Sheet: Gene expression signal
Gene expression signal
runx1 36hpf-controlMO	runx1 36hpf-trmt61aMO	cmyb 36hpf-controlMO	cmyb 36hpf-trmt61aMO	cmyb 2dpf-controlMO	cmyb 2dpf-trmt61aMO	cmyb 5dpf-controlMO	cmyb 5dpf-trmt61aMO
45.032	20.326	45.252	25.639	50.322	21.264	55.609	31.225
38.326	29.265	44.135	19.629	38.659	19.467	59.958	36.794
45.659	29.134	38.514	20.167	41.13	26.222	60.134	30.332
40.629	15.659	37.465	23.467	45.26	24.619	61.264	30.341
40.264	18.447	39.281	22.336	47.62	28.461	57.235	40.659
44.264	24.629	39.764	26.598	39.16	28.134	59.665	39.564
39.589	23.974	40.365	24.266	40.223	29.424	62.134	35.629
43.164	25.145	39.126	21.584	45.629	20.135	55.652	35.16
45.569	20.467	42.522	24.626	47.521	23.467	59.629	29.474
39.618	23.703	45.816	19.264	44.593	22.445	58.953	43.225
44.699	24.609	40.628	21.228	41.262	25.199	56.235	36.469
46.659	31.134	45.791	25.659	52.164	24.629	58.625	29.567
37.654	28.158	38.024	30.227	37.592	25.69	61.695	32.161
35.629	21.167		24.659	42.565	31.031	54.628	36.652
	19.584		28.465	45.326		61.264	31.265
	18.467		27.625			60.659	38.652
			24.659			57.444	29.124
			25.649			63.652	35.629
			23.222				30.935
			28.447				36.592
			20.467				32.265
							28.164
							27.662
