# Supplementary material for: tRNA m1A modification ensures HSPC production via modulating Nrf1 translation in zebrafish
Source: EMBO Rep. 2026 May 27;27(13):3826–41. doi: 10.1038/s44319-026-00805-5 (PMC13354807; doi:10.1038/s44319-026-00805-5)
Supplement: Supplementary file 6 — Source data Fig. 1 [file 44319_2026_805_MOESM6_ESM.zip › Source Data Fig.1/Fig.1/D/quantification.xlsx]

## Sheet: Gene expression signal
	Gene expression signal
gata1a 5dpf-controlMO	gata1a 5dpf-trmt61aMO	hbae1.1 5dpf-controlMO	hbae1.1 5dpf-trmt61aMO	lyz 5dpf-controlMO	lyz 5dpf-trmt61aMO	pu.1 5dpf-controlMO	pu.1 5dpf-trmt61aMO	rag1 5dpf-controlMO	rag1 5dpf-trmt61aMO
25.164	10.216	60.625	31.236	30.234	20.465	36.268	10.261	40.655	20.265
20.947	9.761	55.629	25.468	35.767	23.476	35.629	16.134	35.467	14.597
35.716	14.765	52.265	34.468	27.167	19.868	30.134	16.924	44.134	29.142
30.123	16.791	63.629	36.884	28.761	18.764	25.585	12.264	45.167	24.164
32.471	10.564	61.229	35.934	25.676	25.765	31.629	15.844	38.147	22.147
36.741	17.98	58.629	32.135	24.833	26.764	30.268	12.154	39.468	23.529
37.197	12.476	57.659	28.648	21.863	27.462	28.695	10.265	35.451	28.947
30.176	11.587	55.652	27.416	32.865	24.678	32.254	12.495	35.664	25.194
29.719	13.467	59.169	29.329	31.768	24.765	26.538	17.495	44.854	19.674
34.774	14.765	54.157	33.254	27.338	20.564	27.594	11.558	41.855	20.164
32.795	13.766	55.128	34.326	30.635	22.798	25.294	14.498	40.297	18.437
31.765		52.837	28.495	31.686	21.762	29.235	17.659	34.929	17.948
		50.169	35.581			32.184	14.23	33.684	27.438
			36.629				14.197	37.094	28.421
			29.647				19.487		24.329
			38.697				10.566		29.242
			29.604				17.595		25.613
							14.958		21.01
							10.526		17.552
							14.958
							13.551
