# Supplementary material for: tRNA m1A modification ensures HSPC production via modulating Nrf1 translation in zebrafish
Source: EMBO Rep. 2026 May 27;27(13):3826–41. doi: 10.1038/s44319-026-00805-5 (PMC13354807; doi:10.1038/s44319-026-00805-5)
Supplement: Supplementary file 6 — Source data Fig. 1 [file 44319_2026_805_MOESM6_ESM.zip › Source Data Fig.1/Fig.1/E/Quantitative data for qPCR.xlsx]

## Sheet: Sheet1
	E
	gene|Sample	Control MO	trmt61a MO
	gata1a-5dpf	1	0.51
		1	0.5
		1	0.63
	lyz-5dpf	1	0.4
		1	0.49
		1	0.56
	rag1-5dpf	1	0.52
		1	0.61
		1	0.64
