# Supplementary material for: tRNA m1A modification ensures HSPC production via modulating Nrf1 translation in zebrafish
Source: EMBO Rep. 2026 May 27;27(13):3826–41. doi: 10.1038/s44319-026-00805-5 (PMC13354807; doi:10.1038/s44319-026-00805-5)
Supplement: Supplementary file 6 — Source data Fig. 1 [file 44319_2026_805_MOESM6_ESM.zip › Source Data Fig.1/Fig.1/G/G. Cell Number.xlsx]

## Sheet: Num of kdrl+cmyb+ cells
Num of kdrl+cmyb+ cells
32hpf-controlMO	32hpf-trmt61aMO	36hpf-controlMO	36hpf-trmt61aMO	2dpf-controlMO	2dpf-trmt61aMO
10	5	14	4	54	25
9	5	12	3	49	26
7	4	11	2	50	20
5	3	13	3	53	30
6	4	13	5	43	24
8	6	12	4	49	26
8	3	12	6	56	19
9	6	12	2	50	26
9	5	10	4	51	24
10	3	9	3	46	25
11	4	10	5	47	23
10		15	4	43
9		8
		12
