# Supplementary material for: tRNA m1A modification ensures HSPC production via modulating Nrf1 translation in zebrafish
Source: EMBO Rep. 2026 May 27;27(13):3826–41. doi: 10.1038/s44319-026-00805-5 (PMC13354807; doi:10.1038/s44319-026-00805-5)
Supplement: Supplementary file 6 — Source data Fig. 1 [file 44319_2026_805_MOESM6_ESM.zip › Source Data Fig.1/Fig.1/H/quantification.xlsx]

## Sheet: Gene expression signal
Gene expression signal
gata2b 32hpf-controlMO	gata2b 32hpf-trmt61aMO	gfi1aa 32hpf-controlMO	gfi1aa 32hpf-trmt61aMO	gata2b 36hpf-controlMO	gata2b 36hpf-trmt61aMO	gfi1aa 36hpf-controlMO	gfi1aa 36hpf-trmt61aMO
29.286	15.668	31.495	21.28	39.698	29.61	38.214	25.022
24.98	10.92	37.26	25.449	31.037	30.993	35.502	25.417
19.273	15.823	31.872	24.291	28.627	32.388	35.264	17.518
33.498	11.489	28.798	17.634	34.613	23.041	36.382	26.556
19.953	21.107	36.041	17.51	38.086	30.738	36.7	14.355
23.358	13.828	35.907	20.206	34.147	26.04	41.259	25.662
28.004	20.354	28.925	23.631	35.103	19.505	30.421	21.851
23.082	11.231	33.388	18.159	37.181	24.972	30.317	23.335
25.511	14.437	28.421	19.66	31.874	28.939	40.469	24.766
20.861	10.631	35.048	26.07	30.376	15.51	42.313	23.663
20.312	14.001	32.467	18.501	35.04	23.041	34.311	17.964
20.439	13.825	30.197	16.678	40.912	21.247	32.561	21.956
21.597			22.765	38.031	22.591	32.342	25.99
18.689			24.747	34.782	10.744	41.065	18.265
21.576			15.674	30.044	21.328	38.368
			17.342	30.34
				33.899
