# Supplementary material for: tRNA m1A modification ensures HSPC production via modulating Nrf1 translation in zebrafish
Source: EMBO Rep. 2026 May 27;27(13):3826–41. doi: 10.1038/s44319-026-00805-5 (PMC13354807; doi:10.1038/s44319-026-00805-5)
Supplement: Supplementary file 6 — Source data Fig. 1 [file 44319_2026_805_MOESM6_ESM.zip › Source Data Fig.1/Fig.1/I/Quantitative data for LCMS.xlsx]

## Sheet: Sheet1
	I
	m1A/A(%)|Sample	Sibling	Mtrnt61a;trmt61a-4bp
	tRNA	2.983	0.111
		2.637	0.117
		2.641	0.119
	≥200nt RNA	0.07	0.071
		0.073	0.069
		0.069	0.065
