# Supplementary material for: tRNA m1A modification ensures HSPC production via modulating Nrf1 translation in zebrafish
Source: EMBO Rep. 2026 May 27;27(13):3826–41. doi: 10.1038/s44319-026-00805-5 (PMC13354807; doi:10.1038/s44319-026-00805-5)
Supplement: Supplementary file 6 — Source data Fig. 1 [file 44319_2026_805_MOESM6_ESM.zip › Source Data Fig.1/Fig.1/J/Quantitative data for qPCR.xlsx]

## Sheet: Sheet1
	J
	gene|Sample	Sibling	Mtrmt61a;trmt61a-4bp
	cmyb-36hpf	1	0.35
		1	0.43
		1	0.15
	runx1-36hpf	1	0.36
		1	0.25
		1	0.4
