# Supplementary material for: tRNA m1A modification ensures HSPC production via modulating Nrf1 translation in zebrafish
Source: EMBO Rep. 2026 May 27;27(13):3826–41. doi: 10.1038/s44319-026-00805-5 (PMC13354807; doi:10.1038/s44319-026-00805-5)
Supplement: Supplementary file 6 — Source data Fig. 1 [file 44319_2026_805_MOESM6_ESM.zip › Source Data Fig.1/Fig.1/K/quantification.xlsx]

## Sheet: Gene expression signal
Gene expression signal
cmyb 36hpf-sibling	cmyb 36hpf-Mtrmt61a;trmt61a-4bp	runx1 36hpf-sibling	runx1 36hpf-Mtrmt61a;trmt61a-4bp	cmyb 2dpf-sibling	cmyb 2dpf-Mtrmt61a;trmt61a-4bp
50.669	25.103	53.629	24.508	65.305	25.304
38.908	18.339	41.306	11.306	60.134	20.134
58.619	24.069	44.609	15.609	53.032	10.164
51.608	10.561	49.659	17.026	42.031	16.491
55.664	20.991	51.463	9.074	39.167	23.021
47.645	16.498	50.467	15.948	44.36	20.818
45.628	17.622	49.647	20.958	49.618	23.978
44.316	21.818	38.167	17.928	55.362
50.346	13.595	41.326		54.69
54.628		49.648		50.264
56.664		55.649		51.267
55.06		58.617		54.604
60.607		57.167		49.605
50.628		52.316		47.629
47.688		51.947		55.636
45.924		47.618		52.365
50.362		45.619		57.608
47.695		44.434		60.264
52.957		49.669		55.607
49.658		50.102		47.629
55.326		51.618		51.608
49.581		48.625		45.647
47.336		51.362		51.624
45.308				48.604
43.662				45.609
49.684				54.608
52.308
55.697
51.302
45.619
