# Supplementary material for: tRNA m1A modification ensures HSPC production via modulating Nrf1 translation in zebrafish
Source: EMBO Rep. 2026 May 27;27(13):3826–41. doi: 10.1038/s44319-026-00805-5 (PMC13354807; doi:10.1038/s44319-026-00805-5)
Supplement: Supplementary file 6 — Source data Fig. 1 [file 44319_2026_805_MOESM6_ESM.zip › Source Data Fig.1/Fig.1/L/quantification.xlsx]

## Sheet: Gene expression signal
Gene expression signal
cmyb 36hpf-sibling	runx1 36hpf-sibling	cmyb 36hpf-Mtrmt61a;trmt61a-4bp	runx1 36hpf-Mtrmt61a;trmt61a-4bp	cmyb 36hpf-Mtrmt61a;trmt61a-4bp+trmt61mRNA	runx1 36hf-Mtrmt61a;trmt61a-4bp+trmt61mRNA
46.509	43.069	10.124	18.469	45.265	45.184
34.215	50.632	20.561	14.516	40.498	41.048
48.298	38.448	15.487	10.265	47.134	37.562
38.552	46.595	22.618	8.469	39.197	44.165
43.195	47.018	19.548		34.649
35.335	40.857	18.221		42.55
43.547	43.781			41.292
40.22	45.287
47.924	44.562
45.871	42.859
	41.341
