# Supplementary material for: tRNA m1A modification ensures HSPC production via modulating Nrf1 translation in zebrafish
Source: EMBO Rep. 2026 May 27;27(13):3826–41. doi: 10.1038/s44319-026-00805-5 (PMC13354807; doi:10.1038/s44319-026-00805-5)
Supplement: Supplementary file 7 — Source data Fig. 2 [file 44319_2026_805_MOESM7_ESM.zip]

Archive with 49 entries (40 files):
- Source Data Fig.2/
- Source Data Fig.2/Fig.2/
- Source Data Fig.2/Fig.2/A/
- Source Data Fig.2/Fig.2/A/Quantitative data for m1A.xlsx
- Source Data Fig.2/Fig.2/B/
- Source Data Fig.2/Fig.2/B/1. cmyb 36hpf WT.tif
- Source Data Fig.2/Fig.2/B/2. cmyb 36hpf trmt61aD181AD181A.tif
- Source Data Fig.2/Fig.2/B/3. runx1 36hpf WT.tif
- Source Data Fig.2/Fig.2/B/4. runx1 36hpf trmt61aD181AD181A.tif
- Source Data Fig.2/Fig.2/B/5. cmyb 2dpf WT.tif
- Source Data Fig.2/Fig.2/B/6. cmyb 2dpf trmt61aD181AD181A.tif
- Source Data Fig.2/Fig.2/B/7. cmyb 5dpf WT.tif
- Source Data Fig.2/Fig.2/B/8. cmyb 5dpf trmt61aD181AD181A.tif
- Source Data Fig.2/Fig.2/B/quantification.xlsx
- Source Data Fig.2/Fig.2/C/
- Source Data Fig.2/Fig.2/C/Quantitative data for qPCR.xlsx
- Source Data Fig.2/Fig.2/D/
- Source Data Fig.2/Fig.2/D/1. gata1a 5dpf WT.tif
- Source Data Fig.2/Fig.2/D/10. rag1 5dpf WT.tif
- Source Data Fig.2/Fig.2/D/11. rag1 5dpf trmt61aD181AD181A.tif
- Source Data Fig.2/Fig.2/D/12. rag1 5dpf trmt61aD181AD181A.tif
- Source Data Fig.2/Fig.2/D/2. gata1a 5dpf trmt61aD181AD181A.tif
- Source Data Fig.2/Fig.2/D/3. hbae1.1 5dpf WT.tif
- Source Data Fig.2/Fig.2/D/4. hbae1.1 5dpf trmt61aD181AD181A.tif
- Source Data Fig.2/Fig.2/D/5. lyz 5dpf WT.tif
- Source Data Fig.2/Fig.2/D/6. lyz 5dpf trmt61aD181AD181A.tif
- Source Data Fig.2/Fig.2/D/7. pu.1 5dpf WT.tif
- Source Data Fig.2/Fig.2/D/8. pu.1 5dpf trmt61aD181AD181A.tif
- Source Data Fig.2/Fig.2/D/9. rag1 5dpf WT.tif
- Source Data Fig.2/Fig.2/D/quantification.xlsx
- Source Data Fig.2/Fig.2/E/
- Source Data Fig.2/Fig.2/E/Quantitative data for qPCR.xlsx
- Source Data Fig.2/Fig.2/F/
- Source Data Fig.2/Fig.2/F/1.1 36hpf fli1a trmt61a WT.tif
- Source Data Fig.2/Fig.2/F/1.2 36hpf fli1a trmt61a WT.tif
- Source Data Fig.2/Fig.2/F/1.3 36hpf fli1a trmt61a WT.tif
- Source Data Fig.2/Fig.2/F/2.1 36hpf fli1a trmt61a D181A.tif
- Source Data Fig.2/Fig.2/F/2.2 36hpf fli1a trmt61a D181A.tif
- Source Data Fig.2/Fig.2/F/2.3 36hpf fli1a trmt61a D181A.tif
- Source Data Fig.2/Fig.2/G/
- Source Data Fig.2/Fig.2/G/1. cmyb 36hpf controlMO.tif
- Source Data Fig.2/Fig.2/G/2. runx1 36hpf controlMO.tif
- Source Data Fig.2/Fig.2/G/3. cmyb 36hpf trmt61aMO.tif
- Source Data Fig.2/Fig.2/G/4. runx1 36hpf trmt61aMO.tif
- Source Data Fig.2/Fig.2/G/5. cmyb 36hpf trmt61aMO+fli1atrmt61aWT.tif
- Source Data Fig.2/Fig.2/G/6. runx1 36hpf trmt61aMO+fli1atrmt61aWT.tif
- Source Data Fig.2/Fig.2/G/7. cmyb 36hpf trmt61aMO+fli1atrmt61aD181A.tif
- Source Data Fig.2/Fig.2/G/8. runx1 36hpf trmt61aMO+fli1atrmt61aD181A.tif
- Source Data Fig.2/Fig.2/G/quantification.xlsx
