# Supplementary material for: tRNA m1A modification ensures HSPC production via modulating Nrf1 translation in zebrafish
Source: EMBO Rep. 2026 May 27;27(13):3826–41. doi: 10.1038/s44319-026-00805-5 (PMC13354807; doi:10.1038/s44319-026-00805-5)
Supplement: Supplementary file 7 — Source data Fig. 2 [file 44319_2026_805_MOESM7_ESM.zip › Source Data Fig.2/Fig.2/A/Quantitative data for m1A.xlsx]

## Sheet: Sheet1
	A
	tRNA m1A/A(%)| Sample	WT	trmt61a D181A/D181A
		2.88	1.62
		2.92	1.66
		3.24	1.64
