# Supplementary material for: tRNA m1A modification ensures HSPC production via modulating Nrf1 translation in zebrafish
Source: EMBO Rep. 2026 May 27;27(13):3826–41. doi: 10.1038/s44319-026-00805-5 (PMC13354807; doi:10.1038/s44319-026-00805-5)
Supplement: Supplementary file 7 — Source data Fig. 2 [file 44319_2026_805_MOESM7_ESM.zip › Source Data Fig.2/Fig.2/B/quantification.xlsx]

## Sheet: Gene expression signal
Gene expression signal
cmyb 36hpf-WT	cmyb 36hpf-trmt61aD181AD181A	runx1 36hpf-WT	runx1 36hpf-trmt61aD181AD181A	cmyb 2dpf-WT	cmyb 2dpf-trmt61aD181AD181A	cmyb 5dpf-WT	cmyb 5dpf-trmt61aD181AD181A
28.512	28.647	24.888	15.486	50.236	25.13	60.23	30.265
29.021	20.29	21.917	12.364	42.461	20.225	60.206	33.225
30.205	24.022	19.661	4.814	39.597	14.062	55.658	37.917
39.194	19.351	25.768	4.892	55.987	19.33	56.984	20.548
35.479	20.544	28.962	9.833	48.644	15.23	65.061	30.948
31.754	12.743	17.624	5.151	42.206	25.628	62.326	25.817
26.31	26.243	24.376	17.501	49.327	28.326	62.652	35.441
31.726	20.32	30.758	14.991	56.594	18.032	58.622	28.662
34.497	22.534	24.23	7.262	57.012	15.995	61.957	26.992
31.228	23.036	25.341	8.638	49.228	30.265	59.847	24.091
31.701	15.648	22.396	12.282	47.628	38.201	62.995	30.958
29.337	16.974	21.404	16.476	45.592	22.302	57.551	38.814
21.281	16.21	26.326	19.277	47.062	20.591	54.968	34.618
33.699	13.061	29.619	10.178	40.261	19.635	60.213	37.341
28.467	18.208		16.413	39.658	24.625	62.989	32.441
32.418	13.924			47.228	22.952	55.451	33.261
26.107	15.411			49.308		60.114	30.134
35.342	19.721			52.011		65.287	28.917
35.377						57.445	27.915
31.378						62.959	34.032
							35.11
