# Supplementary material for: tRNA m1A modification ensures HSPC production via modulating Nrf1 translation in zebrafish
Source: EMBO Rep. 2026 May 27;27(13):3826–41. doi: 10.1038/s44319-026-00805-5 (PMC13354807; doi:10.1038/s44319-026-00805-5)
Supplement: Supplementary file 7 — Source data Fig. 2 [file 44319_2026_805_MOESM7_ESM.zip › Source Data Fig.2/Fig.2/D/quantification.xlsx]

## Sheet: Gene expression signal
Gene expression signal
gata1a 5dpf-WT	gata1a 5dpf-trmt61aD181AD181A	hbae1.1 5dpf-WT	hbae1.1 5dpf-trmt61aD181AD181A	lyz 5dpf-WT	lyz 5dpf-trmt61aD181AD181A	pu.1 5dpf-WT	pu.1 5dpf-trmt61aD181AD181A	rag1 5dpf-WT	rag1 5dpf-trmt61aD181AD181A
31.065	10.134	45.461	35.625	30.213	19.614	35.146	10.435	30.134	15.032
28.225	12.065	50.326	20.13	24.794	22.176	37.461	15.476	25.039	21.168
20.134	15.659	55.665	15.952	26.479	21.791	30.467	14.797	30.948	10.23
28.191	15.679	53.135	18.617	32.479	12.476	29.479	10.764	22.784	9.561
32.261	13.548	49.574	22.347	33.479	18.476	34.765	19.497	20.464	12.62
30.265	12.33	52.641	27.891	34.997	23.764	33.676	16.994	28.845	19.301
25.461	8.948	46.435	32.134	29.179	19.798	34.192	15.844	26.662	18.119
24.954	16.909	51.558	34.716	28.791	17.461	30.479	14.536	24.431	12.091
23.269	12.197	43.13	35.476	24.764	17.688	31.791	15.867	25.021	13.061
21.958	16.948	49.651	30.174	25.334	21.733	27.491	12.867	21.33	10.284
20.569	19.326	52.316	27.486	26.764	20.179	30.764	13.767	24.157	11.32
27.548	15.323	52.13	25.716	28.764			18.798	26.413	16.494
26.662	19.655	50.618	22.747					29.798	15.974
22.092	22.303	46.494	24.764					32.161	12.465
28.662	13.629	50.609	21.459						17.582
27.959	16.501	49.615	30.16
	15.864	41.323	20.169
	10.534	48.655	23.656
			30.225
