# Supplementary material for: tRNA m1A modification ensures HSPC production via modulating Nrf1 translation in zebrafish
Source: EMBO Rep. 2026 May 27;27(13):3826–41. doi: 10.1038/s44319-026-00805-5 (PMC13354807; doi:10.1038/s44319-026-00805-5)
Supplement: Supplementary file 7 — Source data Fig. 2 [file 44319_2026_805_MOESM7_ESM.zip › Source Data Fig.2/Fig.2/E/Quantitative data for qPCR.xlsx]

## Sheet: Sheet1
	E
	gene|Sample	WT	trmt61a D181A/D181A
	gata1a-5pf	1	0.66
		1	0.64
		1	0.58
	lyz-5dpf	1	0.5
		1	0.49
		1	0.61
	rag1-5dpf	1	0.65
		1	0.47
		1	0.47
