# Supplementary material for: tRNA m1A modification ensures HSPC production via modulating Nrf1 translation in zebrafish
Source: EMBO Rep. 2026 May 27;27(13):3826–41. doi: 10.1038/s44319-026-00805-5 (PMC13354807; doi:10.1038/s44319-026-00805-5)
Supplement: Supplementary file 7 — Source data Fig. 2 [file 44319_2026_805_MOESM7_ESM.zip › Source Data Fig.2/Fig.2/G/quantification.xlsx]

## Sheet: Gene expression signal
Gene expression signal
cmyb 36hpf-controlMO	runx1 36hpf-controlMO	cmyb 36hpf-trmt61aMO	runx1 36hpf-trmt61aMO	cmyb 36hpf-trmt61aMO+fli1atrmt61aWT	runx1 36hpf-trmt61aMO+fli1atrmt61aWT	cmyb 36hpf-trmt61aMO+fli1atrmt61aD181A	runx1 36hpf-trmt61aMO+fli1atrmt61aD181A
47.231	40.231	25.629	25.164	35.264	35.115	33.032	30.652
40.235	32.269	20.465	20.149	30.609	39.598	28.461	28.924
27.628	28.467	15.732	19.745	41.628	30.565	24.862	33.613
37.561	38.681	23.659	30.144	44.154	44.649	30.995	25.265
44.695	43.629	29.788	29.471	49.559	36.259	21.297	29.655
35.618	30.167	29.01	25.114	35.164	34.948	26.194	27.425
43.268	29.167	15.491	18.698	35.265	41.565	23.692	20.958
32.629	35.619	28.448	30.154	45.265	37.61	33.197	21.928
39.59	40.598	19.551	25.958	47.695	40.264	29.491	27.846
43.598	37.659	22.019	27.625	25.484	32.467	26.151	24.584
45.695	35.659	24.91	24.295	29.948	43.524		29.447
42.629	39.652	13.269	21.497	40.154	33.644		20.564
	43.264	26.546	28.666	41.197	38.684
	34.655	24.629	23.261	33.134	35.529
	39.894			30.957
	37.164			34.497
				40.655
				41.984
