# Supplementary material for: tRNA m1A modification ensures HSPC production via modulating Nrf1 translation in zebrafish
Source: EMBO Rep. 2026 May 27;27(13):3826–41. doi: 10.1038/s44319-026-00805-5 (PMC13354807; doi:10.1038/s44319-026-00805-5)
Supplement: Supplementary file 8 — Source data Fig. 3 [file 44319_2026_805_MOESM8_ESM.zip]

Archive with 49 entries (39 files):
- Source Data Fig.3/
- Source Data Fig.3/Fig.3/
- Source Data Fig.3/Fig.3/D/
- Source Data Fig.3/Fig.3/D/1. p53 36hpf sibling.tif
- Source Data Fig.3/Fig.3/D/2. p53 36hpf Mtrmt61a;trmt61a-4bp.tif
- Source Data Fig.3/Fig.3/E/
- Source Data Fig.3/Fig.3/E/Quantitative data for qPCR.xlsx
- Source Data Fig.3/Fig.3/F/
- Source Data Fig.3/Fig.3/F/1. kdrl 36hpf sibling.tif
- Source Data Fig.3/Fig.3/F/2. kdrl 36hpf Mtrmt61a;trmt61a-4bp.tif
- Source Data Fig.3/Fig.3/F/3. tunel 36hpf sibling.tif
- Source Data Fig.3/Fig.3/F/4. tunel 36hpf Mtrmt61a;trmt61a-4bp.tif
- Source Data Fig.3/Fig.3/F/5. merge 36hpf sibling.tif
- Source Data Fig.3/Fig.3/F/6. merge 36hpf Mtrmt61a;trmt61a-4bp.tif
- Source Data Fig.3/Fig.3/F/Cell Number.xlsx
- Source Data Fig.3/Fig.3/G/
- Source Data Fig.3/Fig.3/G/Quantitative data for qPCR.xlsx
- Source Data Fig.3/Fig.3/H/
- Source Data Fig.3/Fig.3/H/1. fli1aEGFP 36hpf controlMO.tif
- Source Data Fig.3/Fig.3/H/10. fli1aEGFP 36hpf trmt61aMO+p53MO.tif
- Source Data Fig.3/Fig.3/H/11. tunel 36hpf trmt61aMO+p53MO.tif
- Source Data Fig.3/Fig.3/H/12. merge 36hpf trmt61aMO+p53MO.tif
- Source Data Fig.3/Fig.3/H/2. tunel 36hpf controlMO.tif
- Source Data Fig.3/Fig.3/H/3. merge 36hpf controlMO.tif
- Source Data Fig.3/Fig.3/H/4. fli1aEGFP 36hpf controlMO+p53MO.tif
- Source Data Fig.3/Fig.3/H/5. tunel 36hpf controlMO+p53MO.tif
- Source Data Fig.3/Fig.3/H/6. merge 36hpf controlMO+p53MO.tif
- Source Data Fig.3/Fig.3/H/7. fli1aEGFP 36hpf trmt61aMO.tif
- Source Data Fig.3/Fig.3/H/8. tunel 36hpf trmt61aMO.tif
- Source Data Fig.3/Fig.3/H/9. merge 36hpf trmt61aMO.tif
- Source Data Fig.3/Fig.3/H/Cell Number.xlsx
- Source Data Fig.3/Fig.3/I/
- Source Data Fig.3/Fig.3/I/Quantitative data for qPCR.xlsx
- Source Data Fig.3/Fig.3/J/
- Source Data Fig.3/Fig.3/J/1. cmyb 36hpf controlMO.tif
- Source Data Fig.3/Fig.3/J/2. runx1 36hpf controlMO.tif
- Source Data Fig.3/Fig.3/J/3. cmyb 36hpf controlMO+p53MO.tif
- Source Data Fig.3/Fig.3/J/4. runx1 36hpf controlMO+p53MO.tif
- Source Data Fig.3/Fig.3/J/5. cmyb 36hpf trmt61aMO.tif
- Source Data Fig.3/Fig.3/J/6. runx1 36hpf trmt61aMO.tif
- Source Data Fig.3/Fig.3/J/7. cmyb 36hpf trmt61aMO+p53MO.tif
- Source Data Fig.3/Fig.3/J/8. runx1 36hpf trmt61aMO+p53MO.tif
- Source Data Fig.3/Fig.3/J/quantification.xlsx
- Source Data Fig.3/Fig.3/K/
- Source Data Fig.3/Fig.3/K/1. 36hpf controlMO.tif
- Source Data Fig.3/Fig.3/K/2. 36hpf controlMO+p53MO.tif
- Source Data Fig.3/Fig.3/K/3. 36hpf trmt61aMO.tif
- Source Data Fig.3/Fig.3/K/4. 36hpf trmt61aMO+P53mo.tif
- Source Data Fig.3/Fig.3/K/Cell Number.xlsx
