# Supplementary material for: tRNA m1A modification ensures HSPC production via modulating Nrf1 translation in zebrafish
Source: EMBO Rep. 2026 May 27;27(13):3826–41. doi: 10.1038/s44319-026-00805-5 (PMC13354807; doi:10.1038/s44319-026-00805-5)
Supplement: Supplementary file 8 — Source data Fig. 3 [file 44319_2026_805_MOESM8_ESM.zip › Source Data Fig.3/Fig.3/E/Quantitative data for qPCR.xlsx]

## Sheet: Sheet1
	E
	gene|Sample	WT	Mtrmt61a;trmt61a-4bp
	p53-36hpf	1	7.49
		1	7.01
		1	8.81
