# Supplementary material for: tRNA m1A modification ensures HSPC production via modulating Nrf1 translation in zebrafish
Source: EMBO Rep. 2026 May 27;27(13):3826–41. doi: 10.1038/s44319-026-00805-5 (PMC13354807; doi:10.1038/s44319-026-00805-5)
Supplement: Supplementary file 8 — Source data Fig. 3 [file 44319_2026_805_MOESM8_ESM.zip › Source Data Fig.3/Fig.3/F/Cell Number.xlsx]

## Sheet: Sheet1
tunel+ ECs in VDA-sibling	tunel+ ECs in VDA-Mtrmt61a;trmt61a-4bp
0	4
0	4
0	5
0	3
0	1
2	5
0	2
1	5
1	3
0	2
