# Supplementary material for: tRNA m1A modification ensures HSPC production via modulating Nrf1 translation in zebrafish
Source: EMBO Rep. 2026 May 27;27(13):3826–41. doi: 10.1038/s44319-026-00805-5 (PMC13354807; doi:10.1038/s44319-026-00805-5)
Supplement: Supplementary file 8 — Source data Fig. 3 [file 44319_2026_805_MOESM8_ESM.zip › Source Data Fig.3/Fig.3/G/Quantitative data for qPCR.xlsx]

## Sheet: Sheet1
	G
	gene|Sample	Control MO	trmt61a MO
	baxa-36hpf	1	3.45
		1	2.82
		1	2.98
	baxb-36hpf	1	2.13
		1	2.54
		1	2.18
	boxa-36hpf	1	1.85
		1	1.69
		1	1.61
	boxb-36hpf	1	2.39
		1	1.81
		1	1.75
	badb-36hpf	1	2.59
		1	1.76
		1	1.92
	bcl2a-36hpf	1	4.13
		1	4.22
		1	3.85
	sival-36hpf	1	2.5
		1	1.86
		1	1.76
