# Supplementary material for: tRNA m1A modification ensures HSPC production via modulating Nrf1 translation in zebrafish
Source: EMBO Rep. 2026 May 27;27(13):3826–41. doi: 10.1038/s44319-026-00805-5 (PMC13354807; doi:10.1038/s44319-026-00805-5)
Supplement: Supplementary file 8 — Source data Fig. 3 [file 44319_2026_805_MOESM8_ESM.zip › Source Data Fig.3/Fig.3/H/Cell Number.xlsx]

## Sheet: Sheet1
tunel+ fli1a+ cells in VDA-controlMO	tunel+ fli1a+ cells in VDA-controlMO+p53MO	tunel+ fli1a+ cells in VDA-trmt61aMO	tunel+ fli1a+ cells in VDA-trmt61aMO+p53MO
2	1	7	3
3	1	6	4
0	1	2	0
1	1	6	3
4	2	4	1
0	0	6	3
2	3	5	4
4	0	9	1
3	1	12	1
5	2	7	2
	2	7	3
		4	2
		8	1
		7	2
			4
			0
