# Supplementary material for: tRNA m1A modification ensures HSPC production via modulating Nrf1 translation in zebrafish
Source: EMBO Rep. 2026 May 27;27(13):3826–41. doi: 10.1038/s44319-026-00805-5 (PMC13354807; doi:10.1038/s44319-026-00805-5)
Supplement: Supplementary file 8 — Source data Fig. 3 [file 44319_2026_805_MOESM8_ESM.zip › Source Data Fig.3/Fig.3/I/Quantitative data for qPCR.xlsx]

## Sheet: Sheet1
	I
	gene|Sample	Control MO	Control MO+p53 MO	trmt61a MO	trmt61a MO+p53 MO
	cmyb-36hpf	1	0.91	0.51	0.85
		1	0.99	0.45	0.89
		1	0.92	0.49	0.87
	runx1-36hpf	1	0.99	0.55	0.96
		1	1.06	0.5	0.89
		1	1.1	0.41	0.85
