# Supplementary material for: tRNA m1A modification ensures HSPC production via modulating Nrf1 translation in zebrafish
Source: EMBO Rep. 2026 May 27;27(13):3826–41. doi: 10.1038/s44319-026-00805-5 (PMC13354807; doi:10.1038/s44319-026-00805-5)
Supplement: Supplementary file 8 — Source data Fig. 3 [file 44319_2026_805_MOESM8_ESM.zip › Source Data Fig.3/Fig.3/J/quantification.xlsx]

## Sheet: Gene expression signal
Gene expression signal
cmyb 36hpf-controlMO	runx1 36hpf-controlMO	cmyb 36hpf-controlMO+p53MO	runx1 36hpf-controlMO+p53MO	cmyb 36hpf-trmt61aMO	runx1 36hpf-trmt61aMO	cmyb 36hpf-trtm61aMO+p53MO	runx1 36hpf-trmt61aMO+p53MO
45.166	40	45.988	40.908	20.59	18	40.629	36.498
40.598	41.066	47.098	40.265	15.908	20.292	35.099	29.498
50.909	46.908	40.298	42.592	13.948	14.498	30.187	41.18
46.623	37.659	44.235	38.467	25.984	15.946	34.415	34.891
41.232	40.268	45.568	37.135	18.978	16.441	33.655	33.198
43.949	36.598	44.554	42.661	20.418	17.136	37.918	37.848
39.598	42.623	43.097	40.194	18.658	14.498	34.165	30.162
48.497	45.212	46.552	34.928	23.154	16.948	33.164	34.134
45.548	44.023	47.261	45.929	24.649	12.918	32.948	31.021
43.218	43.099	45.316	44.613	21.032	17.498	37.188	30.641
47.284	41.228	44.332	39.648	22.989	15.498	37.984	31.498
45.236	40.648	41.109	37.198	17.987	15.652	36.484	32.635
44.439	38.461	42.814	36.984	15.415	20.618	37.881	30.428
	39.844	43.162		16.145		34.648	29.339
							34.499
