# Supplementary material for: tRNA m1A modification ensures HSPC production via modulating Nrf1 translation in zebrafish
Source: EMBO Rep. 2026 May 27;27(13):3826–41. doi: 10.1038/s44319-026-00805-5 (PMC13354807; doi:10.1038/s44319-026-00805-5)
Supplement: Supplementary file 8 — Source data Fig. 3 [file 44319_2026_805_MOESM8_ESM.zip › Source Data Fig.3/Fig.3/K/Cell Number.xlsx]

## Sheet: Num of kdrl+cmyb+ cells
Num of kdrl+cmyb+ cells
36hpf-controlMO	36hpf-controlMO+p53MO	36hpf-trmt61aMO	36hpf-trmt61aMO+p53MO
13	12	5	12
12	11	4	11
10	12	3	10
9	13	3	9
13	13	3	8
11	10	6	10
10	9	1	8
12	10	5	13
12	11	3	10
13	14	5	10
10	10	4	11
9	11	4
	12
