# Supplementary material for: tRNA m1A modification ensures HSPC production via modulating Nrf1 translation in zebrafish
Source: EMBO Rep. 2026 May 27;27(13):3826–41. doi: 10.1038/s44319-026-00805-5 (PMC13354807; doi:10.1038/s44319-026-00805-5)
Supplement: Supplementary file 9 — Source data Fig. 4 [file 44319_2026_805_MOESM9_ESM.zip]

Archive with 40 entries (28 files):
- Source Data Fig.4/
- Source Data Fig.4/Fig.4/
- Source Data Fig.4/Fig.4/D/
- Source Data Fig.4/Fig.4/D/Quantitative data for Flow Cytometry.xlsx
- Source Data Fig.4/Fig.4/E/
- Source Data Fig.4/Fig.4/E/Quantitative data for qPCR.xlsx
- Source Data Fig.4/Fig.4/F/
- Source Data Fig.4/Fig.4/F/Quantitative data for proteomics.xlsx
- Source Data Fig.4/Fig.4/G/
- Source Data Fig.4/Fig.4/G/4G_Nrf1 WB .tif
- Source Data Fig.4/Fig.4/G/4G_β-Actin WB.tif
- Source Data Fig.4/Fig.4/G/Quantitative data for WB.xlsx
- Source Data Fig.4/Fig.4/H/
- Source Data Fig.4/Fig.4/H/4H_Nrf1 WB.tif
- Source Data Fig.4/Fig.4/H/4H_β-Actin WB.tif
- Source Data Fig.4/Fig.4/H/Quantitative data for WB.xlsx
- Source Data Fig.4/Fig.4/I/
- Source Data Fig.4/Fig.4/I/Quantitative data for Flow Cytometry.xlsx
- Source Data Fig.4/Fig.4/J/
- Source Data Fig.4/Fig.4/J/Quantitative data for qPCR.xlsx
- Source Data Fig.4/Fig.4/K/
- Source Data Fig.4/Fig.4/K/1. cmyb 36hpf WT.tif
- Source Data Fig.4/Fig.4/K/2. runx1 36hpf WT.tif
- Source Data Fig.4/Fig.4/K/3. cmyb 36hpf nrf1crispant.tif
- Source Data Fig.4/Fig.4/K/4. runx1 36hpf nrf1crispant.tif
- Source Data Fig.4/Fig.4/K/5. cmyb 36hpf controlASO.tif
- Source Data Fig.4/Fig.4/K/6. runx1 36hpf controlASO.tif
- Source Data Fig.4/Fig.4/K/7. cmyb 36hpf nrf1ASO.tif
- Source Data Fig.4/Fig.4/K/8. runx1 36hpf nrf1ASO.tif
- Source Data Fig.4/Fig.4/K/quantification.xlsx
- Source Data Fig.4/Fig.4/L/
- Source Data Fig.4/Fig.4/L/Quantitative data for qPCR.xlsx
- Source Data Fig.4/Fig.4/M/
- Source Data Fig.4/Fig.4/M/1. fli1aEGFP 36hpf controlASO.tif
- Source Data Fig.4/Fig.4/M/2. tunel 36hpf controlASO.tif
- Source Data Fig.4/Fig.4/M/3. merge 36hpf controlASO.tif
- Source Data Fig.4/Fig.4/M/4. fli1aEGFP 36hpf nrf1ASO.tif
- Source Data Fig.4/Fig.4/M/5. tunel 36hpf nrf1ASO.tif
- Source Data Fig.4/Fig.4/M/6. merge 36hpf nrf1ASO.tif
- Source Data Fig.4/Fig.4/M/Cell Number.xlsx
