# Supplementary material for: tRNA m1A modification ensures HSPC production via modulating Nrf1 translation in zebrafish
Source: EMBO Rep. 2026 May 27;27(13):3826–41. doi: 10.1038/s44319-026-00805-5 (PMC13354807; doi:10.1038/s44319-026-00805-5)
Supplement: Supplementary file 9 — Source data Fig. 4 [file 44319_2026_805_MOESM9_ESM.zip › Source Data Fig.4/Fig.4/E/Quantitative data for qPCR.xlsx]

## Sheet: Sheet1
	E
	gene|Sample	Control MO	trmt61a MO
	ndufa8-36hpf	1	0.57
		1	0.58
		1	0.64
	ndufb11-36hpf	1	0.43
		1	0.4
		1	0.48
	mrps6-36hpf	1	0.52
		1	0.5
		1	0.44
	oxa1l-36hpf	1	0.35
		1	0.29
		1	0.47
	sdha-36hpf	1	0.31
		1	0.3
		1	0.29
	sdhaf4-36hpf	1	0.55
		1	0.71
		1	0.5
	tfam-36hpf	1	0.56
		1	0.63
		1	0.58
