# Supplementary material for: tRNA m1A modification ensures HSPC production via modulating Nrf1 translation in zebrafish
Source: EMBO Rep. 2026 May 27;27(13):3826–41. doi: 10.1038/s44319-026-00805-5 (PMC13354807; doi:10.1038/s44319-026-00805-5)
Supplement: Supplementary file 9 — Source data Fig. 4 [file 44319_2026_805_MOESM9_ESM.zip › Source Data Fig.4/Fig.4/G/Quantitative data for WB.xlsx]

## Sheet: Sheet1
	G
	protein|Sample	control MO	trmt61a MO
	Nrf1-36hpf	1	0.31
		0.99	0.43
		0.94	0.39
