# Supplementary material for: tRNA m1A modification ensures HSPC production via modulating Nrf1 translation in zebrafish
Source: EMBO Rep. 2026 May 27;27(13):3826–41. doi: 10.1038/s44319-026-00805-5 (PMC13354807; doi:10.1038/s44319-026-00805-5)
Supplement: Supplementary file 9 — Source data Fig. 4 [file 44319_2026_805_MOESM9_ESM.zip › Source Data Fig.4/Fig.4/H/Quantitative data for WB.xlsx]

## Sheet: Sheet1
	H
	protein|Sample	WT	nrf1 crispant	control ASO	nrf1 ASO
	Nrf1-36hpf	1	0.52	0.94	0.51
		1.13	0.5	0.99	0.46
		1.01	0.53	0.92	0.55
