# Supplementary material for: tRNA m1A modification ensures HSPC production via modulating Nrf1 translation in zebrafish
Source: EMBO Rep. 2026 May 27;27(13):3826–41. doi: 10.1038/s44319-026-00805-5 (PMC13354807; doi:10.1038/s44319-026-00805-5)
Supplement: Supplementary file 9 — Source data Fig. 4 [file 44319_2026_805_MOESM9_ESM.zip › Source Data Fig.4/Fig.4/I/Quantitative data for Flow Cytometry.xlsx]

## Sheet: Sheet1
	I
	probe|Sample	Control ASO	nrf1 ASO
	mitotracker	1	0.792
		1	0.787
		1	0.784
