# Supplementary material for: tRNA m1A modification ensures HSPC production via modulating Nrf1 translation in zebrafish
Source: EMBO Rep. 2026 May 27;27(13):3826–41. doi: 10.1038/s44319-026-00805-5 (PMC13354807; doi:10.1038/s44319-026-00805-5)
Supplement: Supplementary file 9 — Source data Fig. 4 [file 44319_2026_805_MOESM9_ESM.zip › Source Data Fig.4/Fig.4/J/Quantitative data for qPCR.xlsx]

## Sheet: Sheet1
	J
	gene|Sample	EC	HEC/HSPC
	nrf1-36hpf	1.09	1.61
		0.95	1.38
		1.01	1.46
