# Supplementary material for: tRNA m1A modification ensures HSPC production via modulating Nrf1 translation in zebrafish
Source: EMBO Rep. 2026 May 27;27(13):3826–41. doi: 10.1038/s44319-026-00805-5 (PMC13354807; doi:10.1038/s44319-026-00805-5)
Supplement: Supplementary file 9 — Source data Fig. 4 [file 44319_2026_805_MOESM9_ESM.zip › Source Data Fig.4/Fig.4/K/quantification.xlsx]

## Sheet: Gene expression signal
Gene expression signal
cmyb 36hpf-WT	runx1 36hpf-WT	cmyb 36hpf-nrf1crispant	runx1 36hpf-nrf1crispant	cmyb 36hpf-controlASO	runx1 36hpf-controlASO	cmyb 36hpf-nrf1ASO	runx1 36hpf-nrf1ASO
35.23	35.065	30.206	20.132	38.36	35.231	15.652	18.232
41.798	41.625	15.659	12.598	41.098	29.908	19.969	26.519
28.491	30.164	25.628	23.295	33.092	38.23	22.635	12.26
33.265	40.074	18.958	33.524	35.551	31.997	15.154	15.491
38.626	29.955	23.062	30.184	34.517	36.606	16.741	18.917
36.659	33.221	20.978	22.929	35.552	33.595	28.471	28.164
37.481	37.418	26.301	15.528	36.857	34.774	22.14	15.203
40.629	39.527	19.395	18.559	32.362	32.908	20.184	19.265
41.605	35.154	13.605	19.265	31.001	37.098	17.471	19.525
34.817	39.951	22.13	24.594	33.628	36.005	19.847	24.232
36.15	32.115	18.606	13.166	34.331	31.698	21.014	25.157
34.032	41.595	20.874	16.911	35.209	33.702	17.03	15.265
33.002	33.225		18.491	35.995		15.142	17.958
35.134	34.562		22.215			12.235
37.25	30.201		24.923			19.524
38.258			17.514			17.847
			15.845
			12.265
