# Supplementary material for: tRNA m1A modification ensures HSPC production via modulating Nrf1 translation in zebrafish
Source: EMBO Rep. 2026 May 27;27(13):3826–41. doi: 10.1038/s44319-026-00805-5 (PMC13354807; doi:10.1038/s44319-026-00805-5)
Supplement: Supplementary file 9 — Source data Fig. 4 [file 44319_2026_805_MOESM9_ESM.zip › Source Data Fig.4/Fig.4/M/Cell Number.xlsx]

## Sheet: Sheet1
tunel+ fli1a+ cells in VDA-controlASO	tunel+ fli1a+ cells in VDA-nrf1ASO
1	1
3	2
0	2
1	0
1	0
1	2
0	1
1	3
0	3
0	3
1	2
1	3
2	2
0	5
0	3
	4
