# Supplementary material for: tRNA m1A modification ensures HSPC production via modulating Nrf1 translation in zebrafish
Source: EMBO Rep. 2026 May 27;27(13):3826–41. doi: 10.1038/s44319-026-00805-5 (PMC13354807; doi:10.1038/s44319-026-00805-5)
Supplement: Supplementary file 10 — Source data Fig. 5 [file 44319_2026_805_MOESM10_ESM.zip]

Archive with 23 entries (16 files):
- Source Data Fig.5/
- Source Data Fig.5/Fig.5/
- Source Data Fig.5/Fig.5/D/
- Source Data Fig.5/Fig.5/D/Quantitative data for polysome profiling.xlsx
- Source Data Fig.5/Fig.5/E/
- Source Data Fig.5/Fig.5/E/Quantitative data for qPCR.xlsx
- Source Data Fig.5/Fig.5/G/
- Source Data Fig.5/Fig.5/G/Quantitative data for qPCR.xlsx
- Source Data Fig.5/Fig.5/H/
- Source Data Fig.5/Fig.5/H/5H_Nrf1 WB.tif
- Source Data Fig.5/Fig.5/H/5H_tdTomato WB.tif
- Source Data Fig.5/Fig.5/H/5H_β-Actin WB.tif
- Source Data Fig.5/Fig.5/H/Quantitative data for WB.xlsx
- Source Data Fig.5/Fig.5/I/
- Source Data Fig.5/Fig.5/I/1. cmyb 36hpf controlMO.tif
- Source Data Fig.5/Fig.5/I/2. runx1 36hpf controlMO.tif
- Source Data Fig.5/Fig.5/I/3. cmyb 36hpf trmt61aMO.tif
- Source Data Fig.5/Fig.5/I/4. runx1 36hpf trmt61aMO.tif
- Source Data Fig.5/Fig.5/I/5. cmyb 36hpf trmt61aMO+fli1anrf1WT.tif
- Source Data Fig.5/Fig.5/I/6. runx1 36hpf trmt61aMO+fli1anrf1WT.tif
- Source Data Fig.5/Fig.5/I/7. cmyb 36hpf trmt61aMO+fli1anrf1MUT.tif
- Source Data Fig.5/Fig.5/I/8. runx1 36hpf trmt61aMO+fli1anrf1MUT.tif
- Source Data Fig.5/Fig.5/I/quantification.xlsx
