# Supplementary material for: tRNA m1A modification ensures HSPC production via modulating Nrf1 translation in zebrafish
Source: EMBO Rep. 2026 May 27;27(13):3826–41. doi: 10.1038/s44319-026-00805-5 (PMC13354807; doi:10.1038/s44319-026-00805-5)
Supplement: Supplementary file 10 — Source data Fig. 5 [file 44319_2026_805_MOESM10_ESM.zip › Source Data Fig.5/Fig.5/D/Quantitative data for polysome profiling.xlsx]

## Sheet: Sheet1
	Control MO			trmt61a MO
	Distance(mm)	Absorbance		Distance(mm)	Absorbance
	0	0.000448		0	0.000324
	0.05	0.000448		0.03	0.000327
	0.08	0.000448		0.06	0.000342
	0.11	0.000448		0.09	0.000363
	0.14	0.000448		0.12	0.000382
	0.17	0.000448		0.15	0.000392
	0.2	0.000448		0.18	0.00039
	0.23	0.000448		0.21	0.000382
	0.26	0.000448		0.24	0.000371
	0.29	0.000448		0.27	0.000359
	0.32	0.000448		0.3	0.000346
	0.35	0.000448		0.33	0.000331
	0.38	0.000448		0.36	0.000319
	0.41	0.000448		0.39	0.000306
	0.44	0.000448		0.42	0.000296
	0.47	0.000448		0.45	0.000286
	0.5	0.000448		0.48	0.000275
	0.53	0.000448		0.51	0.000269
	0.56	0.000448		0.54	0.000256
	0.59	0.000448		0.57	0.000239
	0.62	0.000448		0.6	0.000216
	0.65	0.000448		0.63	0.0002
	0.68	0.000448		0.66	0.000202
	0.71	0.000449333		0.67	0.000204
	0.74	0.000449333		0.69	0.000211
	0.77	0.000450667		0.72	0.000226
	0.8	0.000450667		0.75	0.000242
	0.83	0.000450667		0.78	0.000256
	0.86	0.000450667		0.81	0.000269
	0.89	0.000450667		0.84	0.000283
	0.92	0.000450667		0.87	0.000294
	0.95	0.000450667		0.9	0.000304
	0.98	0.000450667		0.93	0.000314
	1.01	0.000450667		0.96	0.000323
	1.04	0.000450667		0.99	0.000333
	1.07	0.000450667		1.02	0.00034
	1.1	0.000450667		1.05	0.000349
	1.13	0.000450667		1.08	0.000355
	1.16	0.000450667		1.11	0.000361
	1.19	0.000450667		1.14	0.000359
	1.22	0.000450667		1.17	0.000344
	1.25	0.000450667		1.2	0.000327
	1.28	0.000450667		1.23	0.000313
	1.31	0.000450667		1.26	0.000304
	1.34	0.000450667		1.29	0.0003
	1.37	0.000450667		1.32	0.000298
	1.4	0.000450667		1.35	0.000297
	1.43	0.000450667		1.38	0.000298
	1.46	0.000450667		1.41	0.000298
	1.49	0.000450667		1.44	0.000298
	1.52	0.000450667		1.47	0.000299
	1.55	0.000450667		1.5	0.000299
	1.58	0.000450667		1.53	0.0003
	1.61	0.000450667		1.56	0.000301
	1.64	0.000450667		1.59	0.000301
	1.67	0.000450667		1.62	0.000301
	1.7	0.000450667		1.65	0.000302
	1.73	0.000450667		1.68	0.000303
	1.76	0.000450667		1.71	0.000303
	1.79	0.000450667		1.74	0.000303
	1.82	0.000450667		1.77	0.000303
	1.85	0.000450667		1.8	0.000304
	1.88	0.000450667		1.83	0.000304
	1.91	0.000450667		1.86	0.000305
	1.94	0.000450667		1.89	0.000305
	1.97	0.000450667		1.92	0.000306
	2	0.000450667		1.95	0.000306
	2.03	0.000450667		1.98	0.000306
	2.06	0.000450667		2.01	0.000306
	2.09	0.000450667		2.04	0.000306
	2.12	0.000450667		2.07	0.000306
	2.15	0.000450667		2.1	0.000306
	2.18	0.000450667		2.13	0.000306
	2.21	0.000450667		2.16	0.000306
	2.24	0.000450667		2.19	0.000306
	2.27	0.000450667		2.22	0.000306
	2.3	0.000450667		2.25	0.000306
	2.33	0.000450667		2.28	0.000306
	2.36	0.000450667		2.31	0.000307
	2.39	0.000450667		2.34	0.000307
	2.42	0.000450667		2.37	0.000308
	2.45	0.000450667		2.4	0.000308
	2.48	0.000450667		2.43	0.000308
	2.51	0.000450667		2.46	0.000308
	2.54	0.000450667		2.49	0.000308
	2.57	0.000450667		2.52	0.000308
	2.6	0.000450667		2.55	0.000308
	2.63	0.000450667		2.58	0.000308
	2.66	0.000450667		2.61	0.000308
	2.69	0.000450667		2.64	0.000308
	2.7	0.000450667		2.67	0.000308
	2.72	0.000450667		2.7	0.000308
	2.75	0.000450667		2.73	0.000308
	2.78	0.000450667		2.76	0.000308
	2.81	0.000450667		2.79	0.000308
	2.84	0.000450667		2.82	0.000308
	2.87	0.000450667		2.85	0.000308
	2.9	0.000450667		2.88	0.000308
	2.93	0.000450667		2.91	0.000308
	2.96	0.000450667		2.94	0.000308
	2.99	0.000450667		2.97	0.000308
	3.02	0.000450667		3	0.000308
	3.05	0.000450667		3.03	0.000308
	3.08	0.000450667		3.06	0.000308
	3.11	0.000450667		3.09	0.000308
	3.14	0.000450667		3.12	0.000308
	3.17	0.000450667		3.15	0.000308
	3.2	0.000450667		3.18	0.000308
	3.23	0.000450667		3.21	0.000308
	3.26	0.000450667		3.24	0.000308
	3.29	0.000450667		3.27	0.000308
	3.32	0.000450667		3.3	0.000308
	3.35	0.000450667		3.33	0.000309
	3.38	0.000449333		3.36	0.00031
	3.41	0.000448		3.39	0.00031
	3.44	0.000454667		3.42	0.000311
	3.47	0.000494667		3.45	0.000311
	3.5	0.000585333		3.48	0.000311
	3.53	0.000721333		3.51	0.000311
	3.56	0.000998667		3.54	0.000311
	3.59	0.00129467		3.57	0.000311
	3.62	0.001616		3.6	0.000311
	3.65	0.00200933		3.63	0.000311
	3.68	0.002352		3.66	0.000311
	3.71	0.00275733		3.69	0.000311
	3.74	0.00310667		3.72	0.000311
	3.77	0.00339867		3.75	0.000311
	3.8	0.00380667		3.78	0.000311
	3.83	0.00415733		3.81	0.000311
	3.86	0.004568		3.84	0.000311
	3.89	0.00489333		3.87	0.000311
	3.92	0.00527733		3.9	0.000311
	3.95	0.00569067		3.93	0.000311
	3.98	0.00597467		3.96	0.000311
	4.01	0.00633467		3.99	0.000311
	4.04	0.00658		4.02	0.000311
	4.07	0.006748		4.05	0.000311
	4.1	0.00686133		4.08	0.00031
	4.13	0.00691467		4.11	0.000313
	4.16	0.00694667		4.14	0.000336
	4.19	0.00696667		4.17	0.000408
	4.22	0.00698		4.2	0.000592
	4.25	0.00699067		4.23	0.000833
	4.28	0.00699867		4.26	0.001125
	4.31	0.00700667		4.29	0.001503
	4.34	0.007016		4.32	0.001843
	4.37	0.00702267		4.35	0.002191
	4.4	0.00702933		4.38	0.002601
	4.43	0.007036		4.41	0.002923
	4.46	0.00704133		4.44	0.00331
	4.49	0.00704667		4.47	0.003667
	4.52	0.00705067		4.5	0.004024
	4.55	0.00705333		4.53	0.004443
	4.58	0.007056		4.56	0.004803
	4.61	0.00705733		4.59	0.005162
	4.64	0.00705867		4.62	0.005579
	4.67	0.00705867		4.65	0.005871
	4.7	0.00705867		4.68	0.006241
	4.73	0.00705733		4.71	0.00647
	4.76	0.007056		4.74	0.006667
	4.79	0.00705467		4.77	0.00679
	4.82	0.00705067		4.8	0.006847
	4.85	0.00704667		4.83	0.006877
	4.88	0.00704		4.86	0.006894
	4.91	0.00703333		4.89	0.006901
	4.94	0.007024		4.92	0.006905
	4.97	0.00701467		4.95	0.006906
	5	0.00700667		4.98	0.006906
	5.03	0.00699467		5.01	0.006905
	5.06	0.006984		5.04	0.006903
	5.09	0.00697333		5.07	0.006899
	5.12	0.00696		5.1	0.006896
	5.15	0.00694667		5.13	0.006894
	5.18	0.00693067		5.16	0.006892
	5.21	0.00691467		5.19	0.006891
	5.24	0.00689867		5.22	0.006891
	5.27	0.00688267		5.25	0.006891
	5.3	0.00686267		5.28	0.00689
	5.33	0.00684533		5.31	0.006888
	5.36	0.006828		5.34	0.006886
	5.39	0.00681067		5.37	0.006883
	5.42	0.006792		5.4	0.006881
	5.45	0.00677067		5.43	0.006879
	5.48	0.00675067		5.46	0.006877
	5.51	0.00672933		5.49	0.006874
	5.54	0.006708		5.52	0.006872
	5.57	0.00668267		5.55	0.00687
	5.6	0.00666133		5.58	0.006867
	5.63	0.00663467		5.61	0.006863
	5.66	0.00661867		5.64	0.00686
	5.69	0.006588		5.67	0.006857
	5.72	0.006564		5.7	0.006853
	5.75	0.00654		5.73	0.006849
	5.78	0.00651067		5.76	0.006844
	5.81	0.006484		5.79	0.006839
	5.84	0.00645733		5.82	0.006834
	5.87	0.00642533		5.85	0.006828
	5.9	0.00639867		5.88	0.006823
	5.93	0.00637067		5.91	0.006816
	5.96	0.00634267		5.94	0.00681
	5.99	0.00631467		5.97	0.006804
	6.02	0.00628		6	0.006796
	6.05	0.00624933		6.03	0.006788
	6.08	0.00621333		6.06	0.006778
	6.11	0.00618533		6.09	0.006769
	6.14	0.00615867		6.12	0.006759
	6.17	0.00612267		6.15	0.006747
	6.2	0.00609333		6.18	0.006736
	6.23	0.006056		6.21	0.006726
	6.26	0.00602267		6.24	0.006711
	6.29	0.00599067		6.27	0.006697
	6.32	0.00595867		6.3	0.00668
	6.35	0.005928		6.33	0.006664
	6.38	0.00589067		6.36	0.006647
	6.41	0.00585867		6.39	0.006625
	6.44	0.00581867		6.42	0.006607
	6.47	0.00578533		6.45	0.006581
	6.5	0.00575067		6.48	0.006556
	6.53	0.00571733		6.51	0.006529
	6.56	0.005684		6.54	0.006495
	6.59	0.00564667		6.57	0.006464
	6.62	0.00561467		6.6	0.006425
	6.65	0.00558133		6.63	0.006396
	6.68	0.00554		6.66	0.00636
	6.71	0.00550933		6.69	0.006316
	6.74	0.005468		6.72	0.006276
	6.77	0.00543333		6.75	0.006236
	6.8	0.00539867		6.78	0.006186
	6.83	0.00535867		6.81	0.006144
	6.86	0.00532267		6.84	0.006086
	6.89	0.00528667		6.87	0.006046
	6.92	0.00525067		6.9	0.005997
	6.95	0.00521467		6.93	0.00594
	6.98	0.00517333		6.96	0.00589
	7.01	0.00514		6.99	0.005831
	7.04	0.0051		7.02	0.00578
	7.07	0.00506533		7.05	0.005729
	7.1	0.005036		7.08	0.005677
	7.13	0.00499467		7.11	0.00563
	7.16	0.00495867		7.14	0.005565
	7.19	0.00491867		7.17	0.005514
	7.22	0.00488533		7.2	0.005463
	7.25	0.00485333		7.23	0.005402
	7.28	0.004816		7.26	0.00535
	7.31	0.004788		7.29	0.005299
	7.34	0.004748		7.32	0.005248
	7.37	0.00471467		7.35	0.005198
	7.4	0.00468133		7.38	0.005139
	7.43	0.00464267		7.41	0.00509
	7.46	0.004608		7.44	0.005042
	7.49	0.00456667		7.47	0.004987
	7.52	0.00453733		7.5	0.00494
	7.55	0.00450133		7.53	0.004895
	7.58	0.00446		7.56	0.00485
	7.61	0.004424		7.59	0.0048
	7.64	0.00438133		7.62	0.004758
	7.67	0.00435067		7.65	0.004717
	7.7	0.00430667		7.68	0.004675
	7.73	0.00426933		7.71	0.004632
	7.76	0.00422667		7.74	0.004585
	7.79	0.004192		7.77	0.004547
	7.82	0.00415733		7.8	0.00451
	7.85	0.00412133		7.83	0.004474
	7.88	0.00407867		7.86	0.004433
	7.91	0.00404133		7.89	0.0044
	7.94	0.004004		7.92	0.004361
	7.97	0.00396933		7.95	0.004328
	8	0.00393733		7.98	0.0043
	8.03	0.00390267		8.01	0.00426
	8.06	0.00387333		8.04	0.00423
	8.09	0.00384267		8.07	0.004191
	8.12	0.003804		8.1	0.004161
	8.15	0.00377067		8.13	0.004131
	8.18	0.00373867		8.16	0.004096
	8.21	0.003708		8.19	0.004072
	8.24	0.00367733		8.22	0.00404
	8.27	0.00364667		8.25	0.004011
	8.3	0.00360933		8.28	0.00398
	8.33	0.003576		8.31	0.003944
	8.36	0.00353733		8.34	0.003913
	8.39	0.00350667		8.35	0.003908
	8.42	0.00347733		8.37	0.003881
	8.45	0.003444		8.4	0.003855
	8.48	0.00342		8.43	0.003826
	8.51	0.00338533		8.46	0.003792
	8.54	0.00335467		8.49	0.003764
	8.57	0.00332533		8.52	0.003737
	8.6	0.003292		8.55	0.003702
	8.63	0.003264		8.58	0.003674
	8.66	0.00323333		8.61	0.00364
	8.69	0.003212		8.64	0.003615
	8.72	0.00318667		8.67	0.003586
	8.75	0.00315733		8.7	0.003551
	8.78	0.00313333		8.73	0.003522
	8.81	0.00310933		8.76	0.003495
	8.84	0.00308133		8.79	0.003466
	8.87	0.00305867		8.82	0.00344
	8.9	0.003036		8.85	0.003414
	8.93	0.003008		8.88	0.003382
	8.96	0.00298933		8.91	0.003353
	8.99	0.002964		8.94	0.003324
	9.02	0.00294133		8.97	0.003297
	9.05	0.00291867		9	0.003267
	9.08	0.002892		9.03	0.003242
	9.11	0.00286933		9.06	0.003217
	9.14	0.00284667		9.09	0.003187
	9.17	0.00282533		9.12	0.003165
	9.2	0.0028		9.15	0.003139
	9.23	0.00277867		9.18	0.00311
	9.26	0.002756		9.21	0.003086
	9.29	0.00273067		9.24	0.003057
	9.32	0.002708		9.27	0.003033
	9.35	0.00268667		9.3	0.003008
	9.38	0.00266533		9.33	0.002985
	9.41	0.00264533		9.36	0.002962
	9.44	0.00262133		9.39	0.002937
	9.47	0.0026		9.42	0.002918
	9.5	0.00257733		9.45	0.002899
	9.53	0.00256		9.48	0.002877
	9.56	0.00254133		9.51	0.002858
	9.59	0.00251733		9.54	0.002838
	9.62	0.00249867		9.57	0.002817
	9.65	0.002476		9.6	0.002797
	9.68	0.002456		9.63	0.002777
	9.71	0.00243733		9.66	0.002755
	9.74	0.00241867		9.69	0.002735
	9.77	0.0024		9.72	0.002712
	9.8	0.00237867		9.75	0.002691
	9.83	0.00236133		9.78	0.002671
	9.86	0.002344		9.81	0.002651
	9.89	0.002324		9.84	0.00263
	9.92	0.00230667		9.87	0.002605
	9.95	0.00228933		9.9	0.002584
	9.98	0.002272		9.93	0.002562
	10.01	0.00225467		9.96	0.002537
	10.04	0.002236		9.99	0.002515
	10.07	0.00222		10.02	0.002493
	10.1	0.00220133		10.05	0.002471
	10.13	0.002184		10.08	0.002446
	10.16	0.00217067		10.11	0.002424
	10.19	0.002152		10.14	0.002402
	10.22	0.00213733		10.17	0.002377
	10.25	0.00212		10.2	0.002356
	10.28	0.00210533		10.23	0.002339
	10.31	0.00209067		10.26	0.002317
	10.34	0.00207333		10.29	0.002298
	10.37	0.00207067		10.32	0.002279
	10.37	0.00206267		10.35	0.002257
	10.4	0.00204533		10.38	0.00224
	10.43	0.00203333		10.41	0.002225
	10.46	0.00202133		10.44	0.002205
	10.49	0.002008		10.47	0.002189
	10.52	0.00199467		10.5	0.002169
	10.55	0.00197867		10.53	0.002155
	10.58	0.001968		10.56	0.00214
	10.61	0.00195467		10.59	0.00212
	10.64	0.00194		10.62	0.002106
	10.67	0.001928		10.65	0.00209
	10.7	0.00191467		10.68	0.002076
	10.73	0.00190133		10.71	0.002061
	10.76	0.00188533		10.74	0.002046
	10.79	0.00187467		10.77	0.002031
	10.82	0.00186133		10.8	0.002014
	10.85	0.00184933		10.83	0.002001
	10.88	0.00183867		10.86	0.001989
	10.91	0.001824		10.89	0.001973
	10.94	0.001812		10.92	0.001959
	10.97	0.00180133		10.95	0.001945
	11	0.00178667		10.98	0.001931
	11.03	0.001776		11.01	0.001918
	11.06	0.00176267		11.04	0.001904
	11.09	0.001752		11.07	0.001892
	11.12	0.00174133		11.1	0.001877
	11.15	0.00173067		11.13	0.001867
	11.18	0.00171867		11.16	0.001853
	11.21	0.00170933		11.19	0.001839
	11.24	0.00170133		11.22	0.001827
	11.27	0.001692		11.25	0.001815
	11.3	0.00168133		11.28	0.001805
	11.33	0.00166933		11.31	0.001794
	11.36	0.00166		11.34	0.001782
	11.39	0.00165067		11.37	0.00177
	11.42	0.00164		11.4	0.001756
	11.45	0.001632		11.43	0.001745
	11.48	0.00162267		11.46	0.001735
	11.51	0.00161333		11.49	0.001726
	11.54	0.001604		11.52	0.001713
	11.57	0.00159333		11.55	0.001701
	11.6	0.00158533		11.58	0.001688
	11.63	0.001576		11.61	0.001679
	11.66	0.00156667		11.64	0.001669
	11.69	0.00156		11.67	0.001658
	11.72	0.00154933		11.7	0.001649
	11.75	0.00154		11.73	0.001637
	11.78	0.00152933		11.76	0.001625
	11.81	0.00152133		11.79	0.001614
	11.84	0.00151467		11.82	0.001604
	11.87	0.00150667		11.85	0.001594
	11.9	0.00149867		11.88	0.001584
	11.93	0.00148933		11.91	0.001576
	11.96	0.00148267		11.94	0.001565
	11.99	0.00147467		11.97	0.001555
	12.02	0.001468		12	0.001545
	12.05	0.00146		12.03	0.001536
	12.08	0.001452		12.06	0.001528
	12.11	0.00144533		12.09	0.001519
	12.14	0.00143733		12.12	0.001512
	12.17	0.001432		12.15	0.001501
	12.2	0.001424		12.18	0.001492
	12.23	0.00141867		12.21	0.001482
	12.26	0.00141067		12.24	0.001475
	12.29	0.00140667		12.27	0.001468
	12.32	0.00139867		12.3	0.00146
	12.35	0.001392		12.33	0.001453
	12.38	0.00138533		12.36	0.001446
	12.41	0.00138		12.39	0.001438
	12.44	0.00137467		12.42	0.00143
	12.47	0.00136933		12.45	0.001421
	12.5	0.00136533		12.48	0.001414
	12.53	0.00135867		12.51	0.001407
	12.56	0.00135333		12.54	0.001398
	12.59	0.00134933		12.57	0.001391
	12.62	0.00134267		12.6	0.001383
	12.65	0.00133867		12.63	0.001376
	12.68	0.00133467		12.66	0.001369
	12.71	0.00133067		12.69	0.001362
	12.74	0.00132667		12.72	0.001355
	12.77	0.00132133		12.75	0.001348
	12.8	0.001316		12.78	0.001341
	12.83	0.00131067		12.81	0.001335
	12.86	0.00130667		12.84	0.001327
	12.89	0.00130267		12.87	0.001321
	12.92	0.0013		12.9	0.001313
	12.95	0.001296		12.93	0.001307
	12.98	0.00129067		12.96	0.001301
	13.01	0.00128533		12.99	0.001294
	13.04	0.00128133		13.02	0.00129
	13.07	0.00127733		13.05	0.001284
	13.1	0.00127467		13.08	0.001279
	13.13	0.00127067		13.11	0.001274
	13.16	0.00126667		13.14	0.001268
	13.19	0.00126267		13.17	0.001262
	13.22	0.00126		13.2	0.001257
	13.25	0.001256		13.23	0.001252
	13.28	0.00125333		13.26	0.001248
	13.31	0.00124933		13.29	0.001243
	13.34	0.00124667		13.32	0.001239
	13.37	0.00124267		13.35	0.001234
	13.4	0.00124		13.38	0.001228
	13.43	0.001236		13.41	0.001223
	13.46	0.00123333		13.44	0.001219
	13.49	0.00123067		13.47	0.001214
	13.52	0.001228		13.5	0.00121
	13.55	0.00122533		13.53	0.001205
	13.58	0.00122133		13.56	0.0012
	13.61	0.00121867		13.59	0.001195
	13.64	0.001216		13.62	0.001191
	13.67	0.00121333		13.65	0.001186
	13.7	0.00121067		13.68	0.001182
	13.73	0.00120667		13.71	0.001178
	13.76	0.001204		13.74	0.001173
	13.79	0.0012		13.77	0.001168
	13.82	0.00119733		13.8	0.001164
	13.85	0.00119467		13.83	0.001159
	13.88	0.001192		13.86	0.001154
	13.91	0.00119067		13.89	0.00115
	13.94	0.001188		13.92	0.001146
	13.97	0.00118533		13.95	0.001143
	14	0.00118267		13.98	0.001139
	14.03	0.00118		14.01	0.001134
	14.06	0.00117733		14.04	0.00113
	14.09	0.001176		14.07	0.001126
	14.12	0.00117333		14.1	0.001123
	14.15	0.001172		14.13	0.00112
	14.18	0.00116933		14.16	0.001117
	14.21	0.001168		14.19	0.001113
	14.24	0.00116667		14.22	0.001109
	14.27	0.001164		14.25	0.001106
	14.3	0.00116267		14.28	0.001102
	14.33	0.00116133		14.31	0.001099
	14.36	0.00116		14.34	0.001096
	14.39	0.00115867		14.37	0.001091
	14.42	0.001156		14.4	0.001088
	14.45	0.00115467		14.43	0.001085
	14.48	0.001152		14.46	0.001082
	14.51	0.001152		14.49	0.001079
	14.54	0.00115067		14.52	0.001075
	14.57	0.00114933		14.55	0.001073
	14.6	0.001148		14.58	0.00107
	14.63	0.00114533		14.61	0.001066
	14.66	0.001144		14.64	0.001063
	14.69	0.00114267		14.67	0.001061
	14.72	0.00114133		14.7	0.001057
	14.75	0.00114		14.73	0.001054
	14.78	0.00113867		14.76	0.001052
	14.81	0.00113733		14.79	0.001049
	14.84	0.001136		14.82	0.001047
	14.87	0.00113467		14.85	0.001044
	14.9	0.00113333		14.88	0.001042
	14.93	0.001132		14.91	0.00104
	14.96	0.001132		14.94	0.001037
	14.99	0.00113067		14.97	0.001035
	15.02	0.00112933		15	0.001032
	15.05	0.001128		15.03	0.001029
	15.08	0.00112667		15.06	0.001027
	15.11	0.00112667		15.09	0.001025
	15.14	0.00112533		15.12	0.001023
	15.17	0.00112533		15.15	0.001021
	15.2	0.00112533		15.18	0.001019
	15.23	0.001124		15.21	0.001017
	15.26	0.00112267		15.24	0.001015
	15.29	0.00112267		15.27	0.001013
	15.32	0.00112133		15.3	0.00101
	15.35	0.00112133		15.33	0.001009
	15.38	0.00112133		15.36	0.001007
	15.41	0.00112133		15.39	0.001005
	15.44	0.00112133		15.42	0.001003
	15.47	0.00112		15.45	0.001001
	15.5	0.00112		15.48	0.001
	15.53	0.00111867		15.51	0.000999
	15.56	0.00111867		15.54	0.000998
	15.59	0.00111867		15.57	0.000997
	15.62	0.00111867		15.6	0.000996
	15.65	0.00111867		15.63	0.000996
	15.68	0.00111733		15.66	0.000995
	15.71	0.00111733		15.69	0.000995
	15.74	0.00111867		15.72	0.000994
	15.77	0.00111733		15.75	0.000993
	15.8	0.00111733		15.78	0.000993
	15.83	0.00111733		15.81	0.000993
	15.86	0.00111733		15.84	0.000993
	15.89	0.00111733		15.87	0.000993
	15.92	0.00111867		15.9	0.000994
	15.95	0.00111733		15.93	0.000995
	15.98	0.00111867		15.96	0.000996
	16.01	0.00111867		15.99	0.000997
	16.04	0.00112		16.02	0.000998
	16.07	0.00112		16.02	0.000998
	16.1	0.00112133		16.05	0.000999
	16.13	0.00112133		16.08	0.000999
	16.16	0.00112133		16.11	0.000999
	16.19	0.00112133		16.14	0.000999
	16.22	0.00112267		16.17	0.000999
	16.25	0.001124		16.2	0.000999
	16.28	0.001124		16.23	0.000999
	16.31	0.001124		16.26	0.000999
	16.34	0.00112533		16.29	0.001
	16.37	0.00112667		16.32	0.001001
	16.4	0.00112667		16.35	0.001001
	16.43	0.001128		16.38	0.001001
	16.46	0.001128		16.41	0.001
	16.49	0.00112933		16.44	0.001
	16.52	0.00113067		16.47	0.001
	16.55	0.00113067		16.5	0.001
	16.58	0.001132		16.53	0.001
	16.61	0.00113333		16.56	0.001
	16.64	0.00113467		16.59	0.001
	16.67	0.001136		16.62	0.001
	16.7	0.00113733		16.65	0.001001
	16.73	0.00113867		16.68	0.001002
	16.76	0.00114		16.71	0.001002
	16.79	0.00114		16.74	0.001003
	16.82	0.00114133		16.77	0.001002
	16.85	0.00114267		16.8	0.001002
	16.88	0.001144		16.83	0.001002
	16.91	0.001144		16.86	0.001001
	16.94	0.00114533		16.89	0.001001
	16.97	0.00114667		16.92	0.001
	17	0.001148		16.95	0.001
	17.03	0.00114933		16.98	0.000999
	17.06	0.001152		17.01	0.000998
	17.09	0.00115333		17.04	0.000997
	17.12	0.00115333		17.07	0.000996
	17.15	0.00115467		17.1	0.000995
	17.18	0.001156		17.13	0.000994
	17.21	0.00115733		17.16	0.000993
	17.24	0.00115867		17.19	0.000992
	17.27	0.00116		17.22	0.000991
	17.3	0.00116133		17.25	0.00099
	17.33	0.00116267		17.28	0.000989
	17.36	0.001164		17.31	0.000988
	17.39	0.00116533		17.34	0.000988
	17.42	0.00116667		17.37	0.000987
	17.45	0.001168		17.4	0.000987
	17.48	0.00116933		17.43	0.000987
	17.51	0.00117067		17.46	0.000986
	17.54	0.00117067		17.49	0.000986
	17.57	0.001172		17.52	0.000985
	17.6	0.00117333		17.55	0.000984
	17.63	0.00117467		17.58	0.000983
	17.66	0.001176		17.61	0.000983
	17.69	0.001176		17.64	0.000982
	17.72	0.00117733		17.67	0.000981
	17.75	0.00117867		17.7	0.000981
	17.78	0.00118		17.73	0.00098
	17.81	0.00118		17.76	0.00098
	17.84	0.00118		17.79	0.00098
	17.87	0.00118133		17.82	0.000979
	17.9	0.00118267		17.85	0.000978
	17.93	0.00118267		17.88	0.000978
	17.96	0.001184		17.91	0.000977
	17.99	0.001184		17.94	0.000978
	18.02	0.00118533		17.97	0.000978
	18.05	0.00118667		18	0.000979
	18.08	0.00118667		18.03	0.000979
	18.08	0.00118667		18.06	0.000979
	18.11	0.00118667		18.09	0.00098
	18.14	0.00118667		18.12	0.00098
	18.17	0.001188		18.15	0.000981
	18.2	0.00118933		18.18	0.000981
	18.23	0.00118933		18.21	0.000982
	18.26	0.00119067		18.24	0.000982
	18.29	0.00119067		18.27	0.000982
	18.32	0.00119067		18.3	0.000983
	18.35	0.001192		18.33	0.000984
	18.38	0.00119333		18.36	0.000984
	18.41	0.00119333		18.39	0.000985
	18.44	0.00119333		18.42	0.000986
	18.47	0.00119333		18.45	0.000988
	18.5	0.00119333		18.48	0.000989
	18.53	0.00119333		18.51	0.00099
	18.56	0.00119333		18.54	0.000991
	18.59	0.00119333		18.57	0.000993
	18.62	0.00119333		18.6	0.000994
	18.65	0.00119333		18.63	0.000996
	18.68	0.00119333		18.66	0.000997
	18.71	0.00119333		18.69	0.000999
	18.74	0.00119333		18.72	0.001001
	18.77	0.00119333		18.75	0.001003
	18.8	0.00119333		18.78	0.001005
	18.83	0.00119333		18.81	0.001006
	18.86	0.00119333		18.84	0.001007
	18.89	0.00119333		18.87	0.001009
	18.92	0.00119333		18.9	0.00101
	18.95	0.00119333		18.93	0.001011
	18.98	0.00119333		18.96	0.001011
	19.01	0.00119333		18.99	0.001011
	19.04	0.00119333		19.02	0.00101
	19.07	0.00119333		19.05	0.00101
	19.1	0.00119333		19.08	0.00101
	19.13	0.00119333		19.11	0.001009
	19.16	0.00119333		19.14	0.001009
	19.19	0.00119333		19.17	0.001009
	19.22	0.00119333		19.2	0.001009
	19.25	0.00119333		19.23	0.001009
	19.28	0.00119333		19.26	0.001009
	19.31	0.00119333		19.29	0.001008
	19.34	0.00119333		19.32	0.001007
	19.37	0.00119333		19.35	0.001007
	19.4	0.001192		19.38	0.001006
	19.43	0.001192		19.41	0.001006
	19.46	0.00119067		19.44	0.001005
	19.49	0.00119067		19.47	0.001005
	19.52	0.00119067		19.5	0.001004
	19.55	0.00119067		19.53	0.001003
	19.58	0.00119067		19.56	0.001002
	19.61	0.00119067		19.59	0.001002
	19.64	0.00119067		19.62	0.001
	19.67	0.00119067		19.65	0.000999
	19.7	0.00119067		19.68	0.000998
	19.73	0.00118933		19.71	0.000997
	19.76	0.00118933		19.74	0.000997
	19.79	0.001188		19.77	0.000996
	19.82	0.001188		19.8	0.000995
	19.85	0.001188		19.83	0.000994
	19.88	0.001188		19.86	0.000993
	19.91	0.001188		19.89	0.000992
	19.94	0.00118667		19.92	0.000991
	19.97	0.00118667		19.95	0.00099
	20	0.00118667		19.98	0.000989
	20.03	0.001188		20.01	0.000988
	20.06	0.00118667		20.04	0.000987
	20.09	0.00118667		20.07	0.000986
	20.12	0.00118533		20.1	0.000985
	20.15	0.00118533		20.13	0.000985
	20.18	0.001184		20.16	0.000985
	20.21	0.001184		20.19	0.000984
	20.24	0.001184		20.22	0.000983
	20.27	0.001184		20.25	0.000983
	20.3	0.001184		20.28	0.000982
	20.33	0.001184		20.31	0.000981
	20.36	0.001184		20.34	0.00098
	20.39	0.001184		20.37	0.000978
	20.42	0.001184		20.4	0.000977
	20.45	0.001184		20.43	0.000975
	20.48	0.001184		20.46	0.000973
	20.51	0.001184		20.49	0.000972
	20.54	0.00118267		20.52	0.00097
	20.57	0.00118133		20.55	0.000968
	20.6	0.00118133		20.58	0.000967
	20.63	0.00118133		20.61	0.000964
	20.66	0.00118133		20.64	0.000962
	20.69	0.00118		20.67	0.00096
	20.72	0.00118		20.7	0.000959
	20.75	0.00118		20.73	0.000957
	20.78	0.00118		20.76	0.000955
	20.81	0.00118		20.79	0.000954
	20.84	0.00118		20.82	0.000953
	20.87	0.00117867		20.85	0.000952
	20.9	0.00117867		20.88	0.00095
	20.93	0.00117733		20.91	0.000949
	20.96	0.00117733		20.94	0.000947
	20.99	0.00117733		20.97	0.000946
	21.02	0.00117733		21	0.000945
	21.05	0.00117733		21.03	0.000945
	21.08	0.00117733		21.06	0.000944
	21.11	0.001176		21.09	0.000942
	21.14	0.001176		21.12	0.000941
	21.17	0.00117467		21.15	0.000939
	21.2	0.00117467		21.18	0.000937
	21.23	0.00117467		21.21	0.000936
	21.26	0.00117467		21.24	0.000934
	21.29	0.00117333		21.27	0.000931
	21.32	0.00117333		21.3	0.000928
	21.35	0.00117333		21.33	0.000926
	21.38	0.00117333		21.36	0.000923
	21.41	0.00117333		21.39	0.000921
	21.44	0.00117467		21.42	0.00092
	21.47	0.00117333		21.45	0.000918
	21.5	0.00117467		21.48	0.000916
	21.53	0.00117333		21.51	0.000913
	21.56	0.00117333		21.54	0.00091
	21.59	0.00117467		21.57	0.000907
	21.62	0.00117467		21.6	0.000905
	21.65	0.00117467		21.63	0.000903
	21.68	0.00117333		21.66	0.000902
	21.71	0.00117333		21.69	0.0009
	21.74	0.00117467		21.72	0.000899
	21.77	0.00117467		21.75	0.000898
	21.8	0.001176		21.78	0.000896
	21.83	0.001176		21.81	0.000896
	21.86	0.00117733		21.84	0.000895
	21.89	0.00117733		21.87	0.000894
	21.92	0.00117733		21.9	0.000893
	21.95	0.00117733		21.93	0.000892
	21.98	0.00117733		21.96	0.000891
	22.01	0.00117867		21.99	0.000891
	22.04	0.00118		22.02	0.00089
	22.07	0.00118		22.05	0.00089
	22.1	0.00118133		22.08	0.00089
	22.13	0.00118267		22.11	0.000889
	22.16	0.00118267		22.14	0.000889
	22.19	0.001184		22.17	0.000888
	22.22	0.00118533		22.2	0.000888
	22.25	0.00118667		22.23	0.000888
	22.28	0.00118667		22.26	0.000888
	22.31	0.001188		22.29	0.000888
	22.34	0.00118933		22.32	0.000888
	22.37	0.00119067		22.35	0.000888
	22.4	0.001192		22.38	0.000888
	22.43	0.00119333		22.41	0.000888
	22.46	0.00119467		22.44	0.000888
	22.49	0.00119733		22.47	0.000888
	22.52	0.00119867		22.5	0.000888
	22.55	0.0012		22.53	0.000889
	22.58	0.00120133		22.56	0.000889
	22.61	0.001204		22.59	0.00089
	22.64	0.00120533		22.62	0.00089
	22.67	0.00120667		22.65	0.000891
	22.7	0.001208		22.68	0.000891
	22.73	0.00121067		22.71	0.000892
	22.76	0.00121333		22.74	0.000893
	22.79	0.00121467		22.77	0.000894
	22.82	0.00121733		22.8	0.000895
	22.85	0.00122		22.83	0.000895
	22.88	0.00122133		22.86	0.000896
	22.91	0.001224		22.89	0.000898
	22.94	0.00122533		22.92	0.000899
	22.97	0.001228		22.95	0.0009
	23	0.00123067		22.98	0.000902
	23.03	0.001232		23.01	0.000903
	23.06	0.00123467		23.04	0.000904
	23.09	0.00123733		23.07	0.000906
	23.12	0.00123867		23.1	0.000908
	23.15	0.00124133		23.13	0.00091
	23.18	0.00124267		23.16	0.000911
	23.21	0.00124533		23.19	0.000913
	23.24	0.001248		23.22	0.000915
	23.27	0.00124933		23.25	0.000917
	23.3	0.001252		23.28	0.000919
	23.33	0.00125333		23.31	0.000921
	23.36	0.001256		23.34	0.000923
	23.39	0.00125867		23.37	0.000926
	23.42	0.00126		23.4	0.000928
	23.45	0.00126267		23.43	0.00093
	23.48	0.00126533		23.46	0.000932
	23.51	0.00126667		23.49	0.000935
	23.54	0.00126933		23.52	0.000937
	23.57	0.00127067		23.55	0.000939
	23.6	0.00127333		23.58	0.000941
	23.63	0.00127467		23.61	0.000944
	23.66	0.00127733		23.64	0.000947
	23.69	0.00127867		23.67	0.00095
	23.72	0.00128133		23.7	0.000953
	23.75	0.00128267		23.73	0.000956
	23.78	0.001284		23.73	0.000956
	23.81	0.00128667		23.76	0.000958
	23.84	0.001288		23.79	0.000962
	23.87	0.00129067		23.82	0.000964
	23.9	0.001292		23.85	0.000967
	23.93	0.00129333		23.88	0.00097
	23.96	0.00129467		23.91	0.000973
	23.99	0.001296		23.94	0.000976
	24.02	0.00129733		23.97	0.000979
	24.05	0.00129733		24	0.000982
	24.08	0.00129867		24.03	0.000985
	24.11	0.00130133		24.06	0.000988
	24.14	0.00130133		24.09	0.000991
	24.17	0.00130267		24.12	0.000994
	24.2	0.001304		24.15	0.000997
	24.23	0.00130533		24.18	0.001
	24.26	0.00130533		24.21	0.001002
	24.29	0.00130667		24.24	0.001006
	24.32	0.00130667		24.27	0.001008
	24.35	0.00130667		24.3	0.001011
	24.38	0.00130667		24.33	0.001013
	24.41	0.001308		24.36	0.001015
	24.44	0.00130933		24.39	0.001018
	24.47	0.00130933		24.42	0.00102
	24.5	0.00130933		24.45	0.001022
	24.53	0.00130933		24.48	0.001025
	24.56	0.00130933		24.51	0.001026
	24.59	0.00130933		24.54	0.001028
	24.62	0.00130933		24.57	0.00103
	24.65	0.00130933		24.6	0.001031
	24.68	0.00130933		24.63	0.001033
	24.71	0.00130933		24.66	0.001034
	24.74	0.00130933		24.69	0.001035
	24.77	0.00130933		24.72	0.001037
	24.8	0.00130933		24.75	0.001038
	24.83	0.00130933		24.78	0.001039
	24.86	0.00130933		24.81	0.001039
	24.89	0.00130933		24.84	0.00104
	24.92	0.00130933		24.87	0.001041
	24.95	0.00130933		24.9	0.001041
	24.98	0.00130933		24.93	0.001042
	25.01	0.00130933		24.96	0.001042
	25.04	0.00130933		24.99	0.001042
	25.07	0.001308		25.02	0.001042
	25.1	0.001308		25.05	0.001042
	25.13	0.00130667		25.08	0.001042
	25.16	0.00130667		25.11	0.001042
	25.19	0.00130533		25.14	0.001042
	25.22	0.001304		25.17	0.001041
	25.25	0.001304		25.2	0.001041
	25.28	0.001304		25.23	0.00104
	25.31	0.00130267		25.26	0.001039
	25.34	0.00130267		25.29	0.001038
	25.37	0.00130133		25.32	0.001037
	25.4	0.0013		25.35	0.001036
	25.43	0.0013		25.38	0.001035
	25.46	0.00129867		25.41	0.001034
	25.49	0.00129733		25.44	0.001033
	25.52	0.001296		25.47	0.001032
	25.55	0.00129467		25.5	0.00103
	25.58	0.00129467		25.53	0.001029
	25.61	0.00129333		25.56	0.001028
	25.64	0.001292		25.59	0.001026
	25.67	0.00129067		25.62	0.001024
	25.7	0.00129067		25.65	0.001023
	25.73	0.00128933		25.68	0.001021
	25.76	0.00128933		25.71	0.00102
	25.76	0.001288		25.74	0.001018
	25.79	0.001288		25.77	0.001017
	25.82	0.00128667		25.8	0.001015
	25.85	0.00128667		25.83	0.001014
	25.88	0.00128533		25.86	0.001012
	25.91	0.001284		25.89	0.001011
	25.94	0.00128267		25.92	0.001009
	25.97	0.00128267		25.95	0.001007
	26	0.00128133		25.98	0.001005
	26.03	0.00128		26.01	0.001003
	26.06	0.00128		26.04	0.001002
	26.09	0.00127867		26.07	0.001
	26.12	0.00127733		26.1	0.000999
	26.15	0.00127733		26.13	0.000997
	26.18	0.001276		26.16	0.000995
	26.21	0.00127467		26.19	0.000993
	26.24	0.00127467		26.22	0.000991
	26.27	0.00127333		26.25	0.000989
	26.3	0.00127333		26.28	0.000988
	26.33	0.001272		26.31	0.000987
	26.36	0.00127067		26.34	0.000984
	26.39	0.00127067		26.37	0.000983
	26.42	0.00127067		26.4	0.000981
	26.45	0.00127067		26.43	0.000979
	26.48	0.00127067		26.46	0.000978
	26.51	0.00127067		26.49	0.000976
	26.54	0.00127067		26.52	0.000975
	26.57	0.00127067		26.55	0.000973
	26.6	0.00127067		26.58	0.000972
	26.63	0.00127067		26.61	0.00097
	26.66	0.00127067		26.64	0.000969
	26.69	0.00127067		26.67	0.000968
	26.72	0.00127067		26.7	0.000966
	26.75	0.00127067		26.73	0.000966
	26.78	0.00127067		26.76	0.000964
	26.81	0.001272		26.79	0.000963
	26.84	0.00127333		26.82	0.000961
	26.87	0.00127467		26.85	0.00096
	26.9	0.00127733		26.88	0.000959
	26.93	0.00127867		26.91	0.000958
	26.96	0.00128133		26.94	0.000958
	26.99	0.001284		26.97	0.000957
	27.02	0.00128667		27	0.000956
	27.05	0.00128933		27.03	0.000956
	27.08	0.00129467		27.06	0.000955
	27.11	0.00129867		27.09	0.000955
	27.14	0.00130533		27.12	0.000955
	27.17	0.00131067		27.15	0.000955
	27.2	0.001316		27.18	0.000955
	27.23	0.00132267		27.21	0.000955
	27.26	0.00132933		27.24	0.000955
	27.29	0.00133867		27.27	0.000955
	27.32	0.00134667		27.3	0.000955
	27.35	0.00135467		27.33	0.000955
	27.38	0.00136533		27.36	0.000956
	27.41	0.00137467		27.39	0.000957
	27.44	0.001388		27.42	0.000958
	27.47	0.0014		27.45	0.000959
	27.5	0.00141333		27.48	0.00096
	27.53	0.00143067		27.51	0.000962
	27.56	0.00144533		27.54	0.000964
	27.59	0.001464		27.57	0.000967
	27.62	0.00147867		27.6	0.000969
	27.65	0.00149733		27.63	0.000973
	27.68	0.00152		27.66	0.000976
	27.71	0.00154267		27.69	0.000981
	27.74	0.001568		27.72	0.000985
	27.77	0.001592		27.75	0.000991
	27.8	0.00161467		27.78	0.000998
	27.83	0.00164		27.81	0.001004
	27.86	0.00166667		27.84	0.001013
	27.89	0.0017		27.87	0.001022
	27.92	0.00172933		27.9	0.001031
	27.95	0.00176133		27.93	0.001042
	27.98	0.00179867		27.96	0.001055
	28.01	0.00183067		27.99	0.001068
	28.04	0.001864		28.02	0.001084
	28.07	0.0019		28.05	0.001098
	28.1	0.00193733		28.08	0.001114
	28.13	0.00198133		28.11	0.001131
	28.16	0.00201867		28.14	0.001149
	28.19	0.002064		28.17	0.00117
	28.22	0.002104		28.2	0.001195
	28.25	0.00213733		28.23	0.001218
	28.28	0.00218667		28.26	0.001241
	28.31	0.002228		28.29	0.001265
	28.34	0.00227733		28.32	0.001294
	28.37	0.00231867		28.35	0.001321
	28.4	0.00236		28.38	0.00135
	28.43	0.002408		28.41	0.001386
	28.46	0.00244267		28.44	0.001407
	28.49	0.002492		28.47	0.00145
	28.52	0.002536		28.5	0.001487
	28.55	0.00257867		28.53	0.001531
	28.58	0.00262667		28.56	0.00157
	28.61	0.002668		28.59	0.00161
	28.64	0.00271333		28.62	0.001657
	28.67	0.00274667		28.65	0.001698
	28.7	0.00278533		28.68	0.001739
	28.73	0.00282933		28.71	0.001781
	28.76	0.00286667		28.74	0.001825
	28.79	0.00290667		28.77	0.001879
	28.82	0.00294267		28.8	0.001927
	28.85	0.00297733		28.83	0.001982
	28.88	0.00301333		28.86	0.002029
	28.91	0.003048		28.89	0.002068
	28.94	0.003088		28.92	0.002123
	28.97	0.00311867		28.95	0.002171
	29	0.003148		28.98	0.002219
	29.03	0.00318		29.01	0.002275
	29.06	0.00320667		29.04	0.002324
	29.09	0.003232		29.07	0.00238
	29.12	0.00325867		29.1	0.002429
	29.15	0.00328533		29.13	0.00247
	29.18	0.00331333		29.16	0.002527
	29.21	0.00333733		29.19	0.002575
	29.24	0.00336267		29.22	0.002619
	29.27	0.00338		29.25	0.002676
	29.3	0.00340133		29.28	0.00272
	29.33	0.003424		29.31	0.00277
	29.36	0.00344267		29.34	0.002805
	29.39	0.00346267		29.37	0.002846
	29.42	0.00347733		29.4	0.002894
	29.45	0.003492		29.43	0.002935
	29.48	0.00350533		29.46	0.002981
	29.51	0.00351867		29.49	0.00302
	29.54	0.00353333		29.52	0.003056
	29.57	0.00354533		29.55	0.003097
	29.6	0.003556		29.58	0.003129
	29.63	0.003568		29.61	0.003156
	29.66	0.003576		29.64	0.00319
	29.69	0.00358267		29.67	0.003219
	29.72	0.00358933		29.7	0.00325
	29.75	0.00359467		29.73	0.003275
	29.78	0.00360267		29.76	0.003299
	29.81	0.003608		29.79	0.003325
	29.84	0.00361333		29.82	0.003342
	29.87	0.00361733		29.85	0.003365
	29.9	0.00362		29.88	0.003382
	29.93	0.00362267		29.91	0.003398
	29.96	0.003624		29.94	0.003414
	29.99	0.00362533		29.97	0.003423
	30.02	0.00362533		30	0.003434
	30.05	0.003624		30.03	0.003442
	30.08	0.003624		30.06	0.00345
	30.11	0.00362267		30.09	0.003455
	30.14	0.00362133		30.12	0.003459
	30.17	0.00361867		30.15	0.00346
	30.2	0.00361467		30.18	0.00346
	30.23	0.00361067		30.21	0.003458
	30.26	0.00360667		30.24	0.003455
	30.29	0.0036		30.27	0.003452
	30.32	0.003596		30.3	0.003446
	30.35	0.00358933		30.33	0.00344
	30.38	0.00358133		30.36	0.003431
	30.41	0.00357467		30.39	0.003423
	30.44	0.00356667		30.42	0.003413
	30.47	0.00355867		30.45	0.003401
	30.5	0.00355067		30.48	0.003388
	30.53	0.00354133		30.51	0.003374
	30.56	0.00353067		30.54	0.003359
	30.59	0.00352267		30.57	0.003339
	30.62	0.003512		30.6	0.003321
	30.65	0.00350133		30.63	0.003304
	30.68	0.00349067		30.66	0.003283
	30.71	0.00347733		30.69	0.003263
	30.74	0.00346667		30.72	0.003239
	30.77	0.003452		30.75	0.003218
	30.8	0.00344267		30.78	0.003198
	30.83	0.00343067		30.81	0.00317
	30.86	0.003416		30.84	0.003145
	30.89	0.003404		30.87	0.00312
	30.92	0.00338933		30.9	0.00309
	30.95	0.003376		30.93	0.003065
	30.98	0.00336667		30.96	0.003041
	31.01	0.003356		30.99	0.003015
	31.04	0.00335067		31.02	0.002994
	31.07	0.00334533		31.05	0.002973
	31.1	0.00333867		31.08	0.002952
	31.13	0.003332		31.11	0.002931
	31.16	0.00332267		31.14	0.002906
	31.19	0.00331333		31.17	0.002885
	31.22	0.00330533		31.2	0.002864
	31.25	0.00329067		31.23	0.00284
	31.28	0.00327733		31.26	0.002821
	31.31	0.003268		31.29	0.002802
	31.34	0.00326267		31.32	0.002784
	31.37	0.00325867		31.35	0.002767
	31.4	0.003256		31.38	0.002748
	31.43	0.00325333		31.41	0.002732
	31.46	0.00324933		31.41	0.002729
	31.49	0.00324		31.44	0.002712
	31.52	0.00322667		31.47	0.002695
	31.55	0.003208		31.5	0.002677
	31.58	0.00317867		31.53	0.002657
	31.61	0.003152		31.56	0.002638
	31.64	0.00311867		31.59	0.002618
	31.67	0.003092		31.62	0.002595
	31.7	0.00306133		31.65	0.002575
	31.73	0.00304		31.68	0.002553
	31.76	0.003016		31.71	0.002534
	31.79	0.00298933		31.74	0.002515
	31.82	0.002964		31.77	0.002497
	31.85	0.002932		31.8	0.002478
	31.88	0.00290133		31.83	0.002456
	31.91	0.00286933		31.86	0.002438
	31.94	0.002836		31.89	0.00242
	31.97	0.002804		31.92	0.002399
	32	0.00277333		31.95	0.002384
	32.03	0.00274133		31.98	0.002364
	32.06	0.00271867		32.01	0.002347
	32.09	0.00269733		32.04	0.002331
	32.12	0.00268		32.07	0.002311
	32.15	0.002668		32.1	0.002295
	32.18	0.00264933		32.13	0.002279
	32.21	0.00263467		32.16	0.00226
	32.24	0.00261867		32.19	0.002247
	32.27	0.00260533		32.22	0.002229
	32.3	0.002592		32.25	0.002215
	32.33	0.002576		32.28	0.0022
	32.36	0.002564		32.31	0.002184
	32.39	0.00254933		32.34	0.00217
	32.42	0.00253733		32.37	0.002155
	32.45	0.00252533		32.4	0.002144
	32.48	0.00251067		32.43	0.002131
	32.51	0.00249867		32.46	0.002115
	32.54	0.002484		32.49	0.002103
	32.57	0.00247333		32.52	0.002088
	32.6	0.00246133		32.55	0.002076
	32.63	0.002448		32.58	0.002065
	32.66	0.002436		32.61	0.002053
	32.69	0.00242267		32.64	0.002042
	32.72	0.00241067		32.67	0.002029
	32.75	0.0024		32.7	0.002018
	32.78	0.00238933		32.73	0.002007
	32.81	0.00237867		32.76	0.001995
	32.84	0.00236533		32.79	0.001985
	32.87	0.00235333		32.82	0.001975
	32.9	0.00234267		32.85	0.001965
	32.93	0.002332		32.88	0.001954
	32.96	0.00231867		32.91	0.001946
	32.99	0.002308		32.94	0.001935
	33.02	0.00229733		32.97	0.00193
	33.05	0.00228533		33	0.001918
	33.08	0.00227733		33.03	0.001908
	33.11	0.00226533		33.06	0.001899
	33.14	0.00225467		33.09	0.001891
	33.17	0.00224533		33.12	0.001883
	33.2	0.002236		33.15	0.001873
	33.23	0.002224		33.18	0.001865
	33.26	0.00221467		33.21	0.001858
	33.29	0.002204		33.24	0.001851
	33.32	0.00219467		33.27	0.001843
	33.35	0.00218667		33.3	0.001835
	33.38	0.00217733		33.33	0.001827
	33.41	0.00217067		33.36	0.00182
	33.44	0.00216933		33.39	0.001813
	33.44	0.00216133		33.42	0.001804
	33.47	0.002152		33.45	0.001798
	33.5	0.002144		33.48	0.001791
	33.53	0.00213467		33.51	0.001783
	33.56	0.00212667		33.54	0.001777
	33.59	0.00211867		33.57	0.001771
	33.62	0.00211067		33.6	0.001764
	33.65	0.002104		33.63	0.001756
	33.68	0.00209467		33.66	0.001749
	33.71	0.002088		33.69	0.001743
	33.74	0.00208		33.72	0.001736
	33.77	0.002072		33.75	0.001729
	33.8	0.00206667		33.78	0.001723
	33.83	0.00205867		33.81	0.001716
	33.86	0.002052		33.84	0.00171
	33.89	0.002044		33.87	0.001703
	33.92	0.00203733		33.9	0.001697
	33.95	0.00202933		33.93	0.001691
	33.98	0.00202267		33.96	0.001685
	34.01	0.002016		33.99	0.001678
	34.04	0.00200933		34.02	0.001673
	34.07	0.00200133		34.05	0.001666
	34.1	0.00199467		34.08	0.00166
	34.13	0.00198667		34.11	0.001655
	34.16	0.00198		34.14	0.001649
	34.19	0.00197333		34.17	0.001645
	34.22	0.00196667		34.2	0.001636
	34.25	0.00196133		34.23	0.001631
	34.28	0.00195467		34.26	0.001626
	34.31	0.001948		34.29	0.00162
	34.34	0.00194267		34.32	0.001614
	34.37	0.001936		34.35	0.001609
	34.4	0.00192933		34.38	0.001604
	34.43	0.001924		34.41	0.001599
	34.46	0.00191867		34.44	0.001594
	34.49	0.001912		34.47	0.001588
	34.52	0.00190533		34.5	0.001583
	34.55	0.0019		34.53	0.001578
	34.58	0.00189333		34.56	0.001573
	34.61	0.001888		34.59	0.001569
	34.64	0.001884		34.62	0.001564
	34.67	0.00187733		34.65	0.00156
	34.7	0.001872		34.68	0.001555
	34.73	0.00186667		34.71	0.00155
	34.76	0.00186133		34.74	0.001546
	34.79	0.001856		34.77	0.001542
	34.82	0.00185067		34.8	0.001538
	34.85	0.00184533		34.83	0.001534
	34.88	0.00184		34.86	0.001529
	34.91	0.001836		34.89	0.001525
	34.94	0.00183067		34.92	0.001522
	34.97	0.00182533		34.95	0.001517
	35	0.00182133		34.98	0.001513
	35.03	0.001816		35.01	0.001509
	35.06	0.001812		35.04	0.001505
	35.09	0.00180667		35.07	0.001501
	35.12	0.00180133		35.1	0.001497
	35.15	0.00179733		35.13	0.001494
	35.18	0.001792		35.16	0.00149
	35.21	0.001788		35.19	0.001486
	35.24	0.001784		35.22	0.001482
	35.27	0.00178		35.25	0.001479
	35.3	0.001776		35.28	0.001476
	35.33	0.001772		35.31	0.001472
	35.36	0.001768		35.34	0.001469
	35.39	0.001764		35.37	0.001466
	35.42	0.00176		35.4	0.001462
	35.45	0.001756		35.43	0.001459
	35.48	0.001752		35.46	0.001456
	35.51	0.001748		35.49	0.001453
	35.54	0.00174533		35.52	0.00145
	35.57	0.00174267		35.55	0.001447
	35.6	0.00173867		35.58	0.001444
	35.63	0.001736		35.61	0.001441
	35.66	0.001732		35.64	0.001438
	35.69	0.001728		35.67	0.001436
	35.72	0.001724		35.7	0.001433
	35.75	0.00172133		35.73	0.00143
	35.78	0.00171867		35.76	0.001427
	35.81	0.00171467		35.79	0.001425
	35.84	0.001712		35.82	0.001422
	35.87	0.001708		35.85	0.00142
	35.9	0.00170533		35.88	0.001418
	35.93	0.00170267		35.91	0.001415
	35.96	0.0017		35.94	0.001413
	35.99	0.001696		35.97	0.001411
	36.02	0.00169333		36	0.001409
	36.05	0.00169067		36.03	0.001406
	36.08	0.00168667		36.06	0.001404
	36.11	0.001684		36.09	0.001402
	36.14	0.00168133		36.12	0.001399
	36.17	0.00168		36.15	0.001398
	36.2	0.00167733		36.18	0.001396
	36.23	0.00167467		36.21	0.001394
	36.26	0.001672		36.24	0.001393
	36.29	0.00167067		36.27	0.00139
	36.32	0.001668		36.3	0.001388
	36.35	0.00166533		36.33	0.001387
	36.38	0.00166267		36.36	0.001385
	36.41	0.00166		36.39	0.001384
	36.44	0.00165733		36.42	0.001382
	36.47	0.001656		36.45	0.001381
	36.5	0.00165467		36.48	0.001379
	36.53	0.001652		36.51	0.001378
	36.56	0.00165067		36.54	0.001377
	36.59	0.00164933		36.57	0.001376
	36.62	0.001648		36.6	0.001375
	36.65	0.00164667		36.63	0.001373
	36.68	0.00164533		36.66	0.001372
	36.71	0.001644		36.69	0.001371
	36.74	0.00164267		36.72	0.00137
	36.77	0.00164133		36.75	0.001369
	36.8	0.00164		36.78	0.001369
	36.83	0.00164		36.81	0.001368
	36.86	0.00163867		36.84	0.001367
	36.89	0.00163867		36.87	0.001366
	36.92	0.00163867		36.9	0.001366
	36.95	0.00163867		36.93	0.001365
	36.98	0.00163867		36.96	0.001364
	37.01	0.00163867		36.99	0.001364
	37.04	0.00163867		37.02	0.001363
	37.07	0.00163867		37.05	0.001363
	37.1	0.00164		37.08	0.001363
	37.13	0.00164133		37.11	0.001363
	37.16	0.001644		37.14	0.001364
	37.19	0.00164667		37.17	0.001364
	37.22	0.00164933		37.2	0.001365
	37.25	0.001652		37.23	0.001365
	37.28	0.00165467		37.26	0.001366
	37.31	0.00165733		37.29	0.001366
	37.34	0.00166267		37.32	0.001367
	37.37	0.00166533		37.35	0.001369
	37.4	0.00167067		37.38	0.00137
	37.43	0.001676		37.41	0.001372
	37.46	0.00168133		37.44	0.001373
	37.49	0.001688		37.47	0.001375
	37.52	0.00169467		37.5	0.001376
	37.55	0.00170267		37.53	0.001379
	37.58	0.00170933		37.56	0.001381
	37.61	0.00171733		37.59	0.001383
	37.64	0.00172533		37.62	0.001387
	37.67	0.00173333		37.65	0.00139
	37.7	0.001744		37.68	0.001393
	37.73	0.00175333		37.71	0.001396
	37.76	0.00176267		37.74	0.0014
	37.79	0.00177467		37.77	0.001404
	37.82	0.00178533		37.8	0.001408
	37.85	0.001796		37.83	0.001413
	37.88	0.00180933		37.86	0.001419
	37.91	0.00182133		37.89	0.001424
	37.94	0.00183333		37.92	0.00143
	37.97	0.00184533		37.95	0.001436
	38	0.00185733		37.98	0.001443
	38.03	0.00187333		38.01	0.001451
	38.06	0.00188533		38.04	0.001458
	38.09	0.0019		38.07	0.001466
	38.12	0.001912		38.1	0.001476
	38.15	0.001924		38.13	0.001484
	38.18	0.00194		38.16	0.001493
	38.21	0.00195467		38.19	0.001502
	38.24	0.00197067		38.22	0.001511
	38.27	0.001984		38.25	0.001523
	38.3	0.00199733		38.28	0.001533
	38.33	0.002012		38.31	0.001546
	38.36	0.002024		38.34	0.001557
	38.39	0.00204		38.37	0.001567
	38.42	0.002052		38.4	0.001581
	38.45	0.00206533		38.43	0.001592
	38.48	0.00207867		38.46	0.001607
	38.51	0.00209067		38.49	0.001619
	38.54	0.00210267		38.52	0.001632
	38.57	0.00211467		38.55	0.001647
	38.6	0.00212667		38.58	0.001658
	38.63	0.00213867		38.61	0.001674
	38.66	0.00214933		38.64	0.001688
	38.69	0.00216133		38.67	0.001702
	38.72	0.00217067		38.7	0.001716
	38.75	0.00217733		38.73	0.001732
	38.78	0.002188		38.76	0.001745
	38.81	0.00219733		38.79	0.001761
	38.84	0.00220533		38.82	0.001774
	38.87	0.00221333		38.85	0.001788
	38.9	0.00222267		38.88	0.001804
	38.93	0.00223067		38.91	0.001815
	38.96	0.00223733		38.94	0.001828
	38.99	0.002244		38.97	0.001842
	39.02	0.00224933		39	0.001855
	39.05	0.00225333		39.03	0.001867
	39.08	0.00225867		39.06	0.001881
	39.11	0.002264		39.09	0.001893
	39.14	0.002268		39.09	0.001895
	39.17	0.002272		39.12	0.001906
	39.2	0.002276		39.15	0.001916
	39.23	0.00227867		39.18	0.001924
	39.26	0.00228133		39.21	0.001936
	39.29	0.00228267		39.24	0.001945
	39.32	0.002284		39.27	0.001954
	39.35	0.00228667		39.3	0.001965
	39.38	0.002288		39.33	0.001973
	39.41	0.00228933		39.36	0.001981
	39.44	0.00228933		39.39	0.001989
	39.47	0.00228933		39.42	0.001996
	39.5	0.00228933		39.45	0.002003
	39.53	0.002288		39.48	0.002008
	39.56	0.002288		39.51	0.002013
	39.59	0.00228667		39.54	0.002017
	39.62	0.00228533		39.57	0.002019
	39.65	0.002284		39.6	0.002019
	39.68	0.00228267		39.63	0.002015
	39.71	0.00228		39.66	0.002011
	39.74	0.00227867		39.69	0.002005
	39.77	0.002276		39.72	0.002
	39.8	0.00227467		39.75	0.001993
	39.83	0.00227067		39.78	0.001984
	39.86	0.00226667		39.81	0.001976
	39.89	0.00226267		39.84	0.001968
	39.92	0.00226		39.87	0.001959
	39.95	0.002256		39.9	0.001948
	39.98	0.002252		39.93	0.001938
	40.01	0.002248		39.96	0.001928
	40.04	0.00224133		39.99	0.001916
	40.07	0.002236		40.02	0.001905
	40.1	0.002232		40.05	0.001891
	40.13	0.00222667		40.08	0.00188
	40.16	0.00222133		40.11	0.001869
	40.19	0.002216		40.14	0.001861
	40.22	0.00221067		40.17	0.001854
	40.25	0.002204		40.2	0.001846
	40.28	0.00219867		40.23	0.00184
	40.31	0.00219067		40.26	0.001832
	40.34	0.002184		40.29	0.001824
	40.37	0.00217867		40.32	0.001817
	40.4	0.00217067		40.35	0.001807
	40.43	0.002164		40.38	0.0018
	40.46	0.002156		40.41	0.00179
	40.49	0.00215067		40.44	0.001783
	40.52	0.00214267		40.47	0.001775
	40.55	0.00213467		40.5	0.001764
	40.58	0.002128		40.53	0.001755
	40.61	0.00212133		40.56	0.001744
	40.64	0.00211333		40.59	0.001735
	40.67	0.00210533		40.62	0.001725
	40.7	0.00209867		40.65	0.001715
	40.73	0.00208933		40.68	0.001706
	40.76	0.00208133		40.71	0.001695
	40.79	0.00207467		40.74	0.001685
	40.82	0.00206667		40.77	0.001675
	40.85	0.00205867		40.8	0.001664
	40.88	0.00205067		40.83	0.001656
	40.91	0.00204267		40.86	0.001645
	40.94	0.00203467		40.89	0.001635
	40.97	0.00202667		40.92	0.001625
	41	0.00202		40.95	0.001613
	41.03	0.00201067		40.98	0.001604
	41.06	0.00200267		41.01	0.001593
	41.09	0.00199467		41.04	0.001585
	41.12	0.00198667		41.07	0.001576
	41.15	0.00198533		41.1	0.001565
	41.15	0.00197867		41.13	0.001556
	41.18	0.001972		41.16	0.001545
	41.21	0.001964		41.19	0.001536
	41.24	0.00195467		41.22	0.001527
	41.27	0.00194667		41.25	0.001517
	41.3	0.00193867		41.28	0.00151
	41.33	0.00193067		41.31	0.0015
	41.36	0.001924		41.34	0.001492
	41.39	0.001916		41.37	0.001484
	41.42	0.00190933		41.4	0.001475
	41.45	0.00190133		41.43	0.001466
	41.48	0.001892		41.46	0.001458
	41.51	0.001884		41.49	0.001449
	41.54	0.00187733		41.52	0.001442
	41.57	0.00186933		41.55	0.001435
	41.6	0.00186267		41.58	0.001427
	41.63	0.00185467		41.61	0.001419
	41.66	0.001848		41.64	0.001411
	41.69	0.00184133		41.67	0.001405
	41.72	0.00183333		41.7	0.001398
	41.75	0.00182533		41.73	0.001391
	41.78	0.00181867		41.76	0.001385
	41.81	0.00181067		41.79	0.001378
	41.84	0.00180533		41.82	0.001371
	41.87	0.00179867		41.85	0.001366
	41.9	0.00179067		41.88	0.001359
	41.93	0.00178533		41.91	0.001354
	41.96	0.00177867		41.94	0.001348
	41.99	0.00177333		41.97	0.001343
	42.02	0.00176667		42	0.001338
	42.05	0.00176		42.03	0.001333
	42.08	0.001752		42.06	0.001328
	42.11	0.00174533		42.09	0.001323
	42.14	0.00173867		42.12	0.001318
	42.17	0.00173333		42.15	0.001313
	42.2	0.00172933		42.18	0.001308
	42.23	0.001724		42.21	0.001303
	42.26	0.00171867		42.24	0.001299
	42.29	0.001712		42.27	0.001295
	42.32	0.00170667		42.3	0.001291
	42.35	0.00170133		42.33	0.001286
	42.38	0.001696		42.36	0.001282
	42.41	0.00169067		42.39	0.001278
	42.44	0.00168533		42.42	0.001273
	42.47	0.00168		42.45	0.00127
	42.5	0.00167467		42.48	0.001265
	42.53	0.00166933		42.51	0.001261
	42.56	0.00166533		42.54	0.001258
	42.59	0.00166		42.57	0.001254
	42.62	0.00165467		42.6	0.00125
	42.65	0.00165067		42.63	0.001247
	42.68	0.00164533		42.66	0.001243
	42.71	0.00164133		42.69	0.001241
	42.74	0.00163733		42.72	0.001238
	42.77	0.001632		42.75	0.001234
	42.8	0.00162667		42.78	0.001231
	42.83	0.00162267		42.81	0.001228
	42.86	0.00161867		42.84	0.001225
	42.89	0.00161467		42.87	0.001223
	42.92	0.001612		42.9	0.00122
	42.95	0.001608		42.93	0.001217
	42.98	0.001604		42.96	0.001214
	43.01	0.0016		42.99	0.001211
	43.04	0.001596		43.02	0.001208
	43.07	0.00159333		43.05	0.001206
	43.1	0.00159067		43.08	0.001203
	43.13	0.001588		43.11	0.0012
	43.16	0.001584		43.14	0.001198
	43.19	0.00158133		43.17	0.001195
	43.22	0.00157867		43.2	0.001193
	43.25	0.00157467		43.23	0.001191
	43.28	0.001572		43.26	0.001189
	43.31	0.001568		43.29	0.001186
	43.34	0.00156667		43.32	0.001184
	43.37	0.00156267		43.35	0.001182
	43.4	0.00156		43.38	0.001179
	43.43	0.00155733		43.41	0.001177
	43.46	0.00155467		43.44	0.001175
	43.49	0.001552		43.47	0.001173
	43.52	0.00155067		43.5	0.001172
	43.55	0.001548		43.53	0.00117
	43.58	0.00154533		43.56	0.001168
	43.61	0.00154267		43.59	0.001166
	43.64	0.00154133		43.62	0.001164
	43.67	0.00153867		43.65	0.001163
	43.7	0.00153733		43.68	0.001161
	43.73	0.00153467		43.71	0.001159
	43.76	0.00153333		43.74	0.001158
	43.79	0.001532		43.77	0.001156
	43.82	0.00153067		43.8	0.001155
	43.85	0.00152933		43.83	0.001154
	43.88	0.001528		43.86	0.001153
	43.91	0.00152667		43.89	0.001152
	43.94	0.00152533		43.92	0.001151
	43.97	0.001524		43.95	0.00115
	44	0.00152267		43.98	0.001148
	44.03	0.00152267		44.01	0.001147
	44.06	0.00152133		44.04	0.001146
	44.09	0.00152		44.07	0.001145
	44.12	0.00152		44.1	0.001144
	44.15	0.00152		44.13	0.001144
	44.18	0.00151867		44.16	0.001143
	44.21	0.00151867		44.19	0.001142
	44.24	0.00151867		44.22	0.001141
	44.27	0.00152		44.25	0.00114
	44.3	0.00152		44.28	0.00114
	44.33	0.00152133		44.31	0.00114
	44.36	0.00152267		44.34	0.001139
	44.39	0.00152267		44.37	0.001139
	44.42	0.00152533		44.4	0.001139
	44.45	0.00152667		44.43	0.001139
	44.48	0.001528		44.46	0.001139
	44.51	0.00152933		44.49	0.001139
	44.54	0.00153067		44.52	0.001139
	44.57	0.001532		44.55	0.001139
	44.6	0.00153467		44.58	0.001139
	44.63	0.001536		44.61	0.00114
	44.66	0.00154		44.64	0.00114
	44.69	0.00154267		44.67	0.001141
	44.72	0.00154667		44.7	0.001142
	44.75	0.00154933		44.73	0.001143
	44.78	0.00155333		44.76	0.001144
	44.81	0.00155733		44.79	0.001145
	44.84	0.00156133		44.82	0.001146
	44.87	0.00156667		44.85	0.001147
	44.9	0.00157067		44.88	0.001149
	44.93	0.00157467		44.91	0.00115
	44.96	0.00157867		44.94	0.001151
	44.99	0.001584		44.97	0.001153
	45.02	0.00159067		45	0.001155
	45.05	0.001596		45.03	0.001157
	45.08	0.00160133		45.06	0.00116
	45.11	0.001608		45.09	0.001162
	45.14	0.00161333		45.12	0.001164
	45.17	0.00162		45.15	0.001167
	45.2	0.00162533		45.18	0.00117
	45.23	0.001632		45.21	0.001174
	45.26	0.00163867		45.24	0.001177
	45.29	0.001644		45.27	0.00118
	45.32	0.00164933		45.3	0.001184
	45.35	0.001656		45.33	0.001188
	45.38	0.00166267		45.36	0.001191
	45.41	0.001668		45.39	0.001195
	45.44	0.00167467		45.42	0.0012
	45.47	0.00168267		45.45	0.001204
	45.5	0.00168933		45.48	0.001209
	45.53	0.00169467		45.51	0.001214
	45.56	0.0017		45.54	0.001217
	45.59	0.00170533		45.57	0.001223
	45.62	0.001712		45.6	0.001228
	45.65	0.00171733		45.63	0.001233
	45.68	0.00172267		45.66	0.001239
	45.71	0.00172933		45.69	0.001244
	45.74	0.00173467		45.72	0.001249
	45.77	0.00174		45.75	0.001254
	45.8	0.001744		45.78	0.00126
	45.83	0.00174933		45.81	0.001267
	45.86	0.00175467		45.84	0.001272
	45.89	0.00175867		45.87	0.001278
	45.92	0.00176267		45.9	0.001285
	45.95	0.001768		45.93	0.001291
	45.98	0.00177067		45.96	0.001296
	46.01	0.00177467		45.99	0.001303
	46.04	0.00177867		46.02	0.001307
	46.07	0.00178267		46.05	0.001313
	46.1	0.00178667		46.08	0.001319
	46.13	0.00179067		46.11	0.001324
	46.16	0.00179333		46.14	0.00133
	46.19	0.00179467		46.17	0.001335
	46.22	0.00179733		46.2	0.00134
	46.25	0.0018		46.23	0.001346
	46.28	0.00180133		46.26	0.001351
	46.31	0.00180267		46.29	0.001355
	46.34	0.00180533		46.32	0.001359
	46.37	0.00180533		46.35	0.001363
	46.4	0.00180667		46.38	0.001367
	46.43	0.001808		46.41	0.001371
	46.46	0.00180933		46.44	0.001375
	46.49	0.00180933		46.47	0.001377
	46.52	0.00180933		46.5	0.001381
	46.55	0.00181067		46.53	0.001384
	46.58	0.00181067		46.56	0.001387
	46.61	0.00181067		46.59	0.001389
	46.64	0.00180933		46.62	0.001391
	46.67	0.001808		46.65	0.001393
	46.7	0.001808		46.68	0.001394
	46.73	0.001808		46.71	0.001396
	46.76	0.00180667		46.74	0.001396
	46.79	0.00180533		46.77	0.001397
	46.82	0.00180267		46.8	0.001398
	46.85	0.00180133		46.8	0.001398
	46.88	0.0018		46.83	0.001399
	46.91	0.00179867		46.86	0.001399
	46.94	0.001796		46.89	0.001398
	46.97	0.00179467		46.92	0.001397
	47	0.001792		46.95	0.001396
	47.03	0.001788		46.98	0.001395
	47.06	0.00178533		47.01	0.001394
	47.09	0.00178267		47.04	0.001393
	47.12	0.00178		47.07	0.001391
	47.15	0.001776		47.1	0.001388
	47.18	0.00177333		47.13	0.001386
	47.21	0.00177067		47.16	0.001384
	47.24	0.00176667		47.19	0.001382
	47.27	0.001764		47.22	0.001379
	47.3	0.00176133		47.25	0.001376
	47.33	0.00175867		47.28	0.001373
	47.36	0.00175467		47.31	0.001369
	47.39	0.001752		47.34	0.001366
	47.42	0.001748		47.37	0.001362
	47.45	0.001744		47.4	0.001358
	47.48	0.00174		47.43	0.001354
	47.51	0.001736		47.46	0.001351
	47.54	0.001732		47.49	0.001346
	47.57	0.001728		47.52	0.001341
	47.6	0.00172267		47.55	0.001336
	47.63	0.00172		47.58	0.001332
	47.66	0.00171467		47.61	0.001328
	47.69	0.00171067		47.64	0.001322
	47.72	0.00170667		47.67	0.001319
	47.75	0.00170267		47.7	0.001314
	47.78	0.00169867		47.73	0.00131
	47.81	0.00169467		47.76	0.001305
	47.84	0.00168933		47.79	0.001299
	47.87	0.001684		47.82	0.001294
	47.9	0.00168		47.85	0.001289
	47.93	0.001676		47.88	0.001285
	47.96	0.001672		47.91	0.00128
	47.99	0.00166667		47.94	0.001275
	48.02	0.00166267		47.97	0.001271
	48.05	0.00165733		48	0.001266
	48.08	0.001652		48.03	0.001261
	48.11	0.001648		48.06	0.001257
	48.14	0.001644		48.09	0.001252
	48.17	0.00164		48.12	0.001247
	48.2	0.00163467		48.15	0.001241
	48.23	0.00163067		48.18	0.001236
	48.26	0.00162533		48.21	0.001232
	48.29	0.00162133		48.24	0.001227
	48.32	0.00161733		48.27	0.001224
	48.35	0.001612		48.3	0.001219
	48.38	0.001608		48.33	0.001215
	48.41	0.00160267		48.36	0.001211
	48.44	0.00159867		48.39	0.001207
	48.47	0.00159333		48.42	0.001203
	48.5	0.00158933		48.45	0.001199
	48.53	0.00158533		48.48	0.001196
	48.56	0.00158		48.51	0.001192
	48.59	0.001576		48.54	0.001188
	48.62	0.00157067		48.57	0.001185
	48.65	0.00156667		48.6	0.001181
	48.68	0.00156267		48.63	0.001177
	48.71	0.00155867		48.66	0.001174
	48.74	0.00155467		48.69	0.001171
	48.77	0.00155067		48.72	0.001168
	48.8	0.001548		48.75	0.001164
	48.83	0.00154667		48.78	0.001161
	48.83	0.001544		48.81	0.001158
	48.86	0.00154		48.84	0.001155
	48.89	0.00153467		48.87	0.001153
	48.92	0.001532		48.9	0.001149
	48.95	0.001528		48.93	0.001146
	48.98	0.001524		48.96	0.001144
	49.01	0.00152		48.99	0.001141
	49.04	0.001516		49.02	0.001139
	49.07	0.00151333		49.05	0.001137
	49.1	0.00151067		49.08	0.001134
	49.13	0.00150667		49.11	0.001132
	49.16	0.00150133		49.14	0.00113
	49.19	0.00149867		49.17	0.001127
	49.22	0.00149467		49.2	0.001125
	49.25	0.001492		49.23	0.001123
	49.28	0.001488		49.26	0.001121
	49.31	0.00148533		49.29	0.001118
	49.34	0.00148133		49.32	0.001116
	49.37	0.00147867		49.35	0.001114
	49.4	0.001476		49.38	0.001112
	49.43	0.00147467		49.41	0.00111
	49.46	0.001472		49.44	0.001109
	49.49	0.00146933		49.47	0.001107
	49.52	0.001468		49.5	0.001105
	49.55	0.00146533		49.53	0.001103
	49.58	0.00146267		49.56	0.001102
	49.61	0.00146133		49.59	0.0011
	49.64	0.00145867		49.62	0.001098
	49.67	0.00145733		49.65	0.001096
	49.7	0.00145467		49.68	0.001095
	49.73	0.001452		49.71	0.001093
	49.76	0.00145067		49.74	0.001092
	49.79	0.001448		49.77	0.001091
	49.82	0.00144667		49.8	0.001089
	49.85	0.001444		49.83	0.001088
	49.88	0.00144267		49.86	0.001087
	49.91	0.00144133		49.89	0.001085
	49.94	0.00143867		49.92	0.001084
	49.97	0.00143733		49.95	0.001083
	50	0.00143467		49.98	0.001082
	50.03	0.00143333		50.01	0.00108
	50.06	0.001432		50.04	0.001079
	50.09	0.00143067		50.07	0.001078
	50.12	0.00142933		50.1	0.001077
	50.15	0.001428		50.13	0.001076
	50.18	0.00142667		50.16	0.001075
	50.21	0.00142533		50.19	0.001074
	50.24	0.001424		50.22	0.001073
	50.27	0.001424		50.25	0.001072
	50.3	0.001424		50.28	0.001071
	50.33	0.001424		50.31	0.00107
	50.36	0.001424		50.34	0.001069
	50.39	0.001424		50.37	0.001068
	50.42	0.00142267		50.4	0.001068
	50.45	0.00142267		50.43	0.001067
	50.48	0.00142267		50.46	0.001067
	50.51	0.00142267		50.49	0.001066
	50.54	0.00142267		50.52	0.001065
	50.57	0.00142133		50.55	0.001065
	50.6	0.00142		50.58	0.001064
	50.63	0.00142		50.61	0.001064
	50.66	0.00142		50.64	0.001064
	50.69	0.00142		50.67	0.001064
	50.72	0.00142		50.7	0.001064
	50.75	0.00142133		50.73	0.001064
	50.78	0.00142133		50.76	0.001063
	50.81	0.00142133		50.79	0.001062
	50.84	0.00142133		50.82	0.001062
	50.87	0.00142		50.85	0.001062
	50.9	0.00142		50.88	0.001062
	50.93	0.00142		50.91	0.001062
	50.96	0.00142133		50.94	0.001062
	50.99	0.00142133		50.97	0.001062
	51.02	0.00142267		51	0.001062
	51.05	0.001424		51.03	0.001062
	51.08	0.00142533		51.06	0.001063
	51.11	0.00142667		51.09	0.001064
	51.14	0.001428		51.12	0.001064
	51.17	0.00142933		51.15	0.001064
	51.2	0.00143067		51.18	0.001064
	51.23	0.00143333		51.21	0.001065
	51.26	0.00143467		51.24	0.001066
	51.29	0.00143733		51.27	0.001066
	51.32	0.00143867		51.3	0.001067
	51.35	0.00144133		51.33	0.001068
	51.38	0.00144267		51.36	0.001069
	51.41	0.001444		51.39	0.00107
	51.44	0.00144667		51.42	0.00107
	51.47	0.001448		51.45	0.001072
	51.5	0.00145067		51.48	0.001073
	51.53	0.00145333		51.51	0.001074
	51.56	0.00145467		51.54	0.001075
	51.59	0.00145733		51.57	0.001076
	51.62	0.00146		51.6	0.001077
	51.65	0.00146133		51.63	0.001079
	51.68	0.001464		51.66	0.00108
	51.71	0.00146667		51.69	0.001082
	51.74	0.00146933		51.72	0.001083
	51.77	0.001472		51.75	0.001085
	51.8	0.00147333		51.78	0.001086
	51.83	0.001476		51.81	0.001088
	51.86	0.00147867		51.84	0.001089
	51.89	0.00148		51.87	0.001091
	51.92	0.00148267		51.9	0.001092
	51.95	0.001484		51.93	0.001094
	51.98	0.00148667		51.96	0.001096
	52.01	0.001488		51.99	0.001097
	52.04	0.00148933		52.02	0.001099
	52.07	0.001492		52.05	0.001101
	52.1	0.00149333		52.08	0.001103
	52.13	0.00149467		52.11	0.001104
	52.16	0.001496		52.14	0.001106
	52.19	0.00149733		52.17	0.001107
	52.22	0.00149867		52.2	0.001109
	52.25	0.0015		52.23	0.001111
	52.28	0.00150133		52.26	0.001113
	52.31	0.00150267		52.29	0.001114
	52.34	0.001504		52.32	0.001116
	52.37	0.001504		52.35	0.001117
	52.4	0.001504		52.38	0.001119
	52.43	0.00150533		52.41	0.00112
	52.46	0.00150533		52.44	0.001121
	52.49	0.00150533		52.47	0.001122
	52.52	0.00150667		52.5	0.001124
	52.55	0.00150667		52.53	0.001124
	52.58	0.001508		52.56	0.001125
	52.61	0.001508		52.59	0.001126
	52.64	0.001508		52.62	0.001127
	52.67	0.001508		52.65	0.001128
	52.7	0.001508		52.68	0.001128
	52.73	0.00150667		52.71	0.001129
	52.76	0.00150533		52.74	0.001129
	52.79	0.00150533		52.77	0.00113
	52.82	0.00150533		52.8	0.001131
	52.85	0.00150533		52.83	0.001131
	52.88	0.001504		52.86	0.00113
	52.91	0.001504		52.89	0.00113
	52.94	0.00150267		52.92	0.001129
	52.97	0.00150133		52.95	0.001129
	53	0.00150133		52.98	0.001129
	53.03	0.0015		53.01	0.001128
	53.06	0.00149867		53.04	0.001128
	53.09	0.00149733		53.07	0.001127
	53.12	0.001496		53.1	0.001127
	53.15	0.00149333		53.13	0.001126
	53.18	0.001492		53.16	0.001125
	53.21	0.00149067		53.19	0.001124
	53.24	0.00148933		53.22	0.001123
	53.27	0.001488		53.25	0.001121
	53.3	0.00148533		53.28	0.00112
	53.33	0.001484		53.31	0.001118
	53.36	0.00148133		53.34	0.001117
	53.39	0.00147867		53.37	0.001116
	53.42	0.00147733		53.4	0.001114
	53.45	0.001476		53.43	0.001112
	53.48	0.00147333		53.46	0.001111
	53.51	0.00147067		53.49	0.001109
	53.54	0.001468		53.52	0.001107
	53.57	0.00146667		53.55	0.001105
	53.6	0.001464		53.58	0.001103
	53.63	0.00146133		53.61	0.001101
	53.66	0.00145867		53.64	0.001099
	53.69	0.00145733		53.67	0.001097
	53.72	0.00145467		53.7	0.001094
	53.75	0.001452		53.73	0.001092
	53.78	0.00144933		53.76	0.001091
	53.81	0.00144667		53.79	0.001089
	53.84	0.001444		53.82	0.001087
	53.87	0.00144133		53.85	0.001085
	53.9	0.00143867		53.88	0.001083
	53.93	0.00143733		53.91	0.001081
	53.96	0.00143467		53.94	0.001078
	53.99	0.001432		53.97	0.001076
	54.02	0.00142933		54	0.001074
	54.05	0.00142667		54.03	0.001072
	54.08	0.001424		54.06	0.00107
	54.11	0.00142		54.09	0.001067
	54.14	0.00141733		54.12	0.001065
	54.17	0.00141467		54.15	0.001062
	54.2	0.001412		54.18	0.00106
	54.23	0.00141067		54.21	0.001059
	54.26	0.001408		54.24	0.001057
	54.29	0.00140533		54.27	0.001056
	54.32	0.00140267		54.3	0.001053
	54.35	0.0014		54.33	0.001051
	54.38	0.00139733		54.36	0.001049
	54.41	0.00139467		54.39	0.001047
	54.44	0.001392		54.42	0.001046
	54.47	0.00138933		54.45	0.001044
	54.5	0.00138667		54.48	0.001042
	54.53	0.00138533		54.48	0.001042
	54.56	0.00138267		54.51	0.001041
	54.59	0.00138		54.54	0.001039
	54.62	0.00137867		54.57	0.001037
	54.65	0.001376		54.6	0.001035
	54.68	0.00137333		54.63	0.001033
	54.71	0.00137067		54.66	0.001032
	54.74	0.00136933		54.69	0.001031
	54.77	0.00136667		54.72	0.001029
	54.8	0.00136533		54.75	0.001027
	54.83	0.00136267		54.78	0.001026
	54.86	0.00136133		54.81	0.001024
	54.89	0.00135867		54.84	0.001023
	54.92	0.00135733		54.87	0.001021
	54.95	0.001356		54.9	0.00102
	54.98	0.00135333		54.93	0.001018
	55.01	0.001352		54.96	0.001017
	55.04	0.00134933		54.99	0.001016
	55.07	0.001348		55.02	0.001015
	55.1	0.00134667		55.05	0.001013
	55.13	0.001344		55.08	0.001012
	55.16	0.00134267		55.11	0.00101
	55.19	0.00134133		55.14	0.001009
	55.22	0.00134		55.17	0.001008
	55.25	0.00133867		55.2	0.001007
	55.28	0.00133733		55.23	0.001006
	55.31	0.00133467		55.26	0.001005
	55.34	0.00133333		55.29	0.001003
	55.37	0.001332		55.32	0.001002
	55.4	0.00133067		55.35	0.001001
	55.43	0.00132933		55.38	0.001
	55.46	0.001328		55.41	0.000999
	55.49	0.00132667		55.44	0.000998
	55.52	0.00132533		55.47	0.000997
	55.55	0.001324		55.5	0.000996
	55.58	0.00132267		55.53	0.000995
	55.61	0.00132133		55.56	0.000994
	55.64	0.00132133		55.59	0.000993
	55.67	0.00132		55.62	0.000993
	55.7	0.00132		55.65	0.000992
	55.73	0.00132		55.68	0.000991
	55.76	0.00131867		55.71	0.00099
	55.79	0.00131733		55.74	0.00099
	55.82	0.00131733		55.77	0.000989
	55.85	0.001316		55.8	0.000988
	55.88	0.001316		55.83	0.000988
	55.91	0.001316		55.86	0.000987
	55.94	0.001316		55.89	0.000986
	55.97	0.00131467		55.92	0.000986
	56	0.00131333		55.95	0.000985
	56.03	0.00131333		55.98	0.000985
	56.06	0.00131333		56.01	0.000984
	56.09	0.00131333		56.04	0.000983
	56.12	0.00131333		56.07	0.000983
	56.15	0.00131333		56.1	0.000983
	56.18	0.00131333		56.13	0.000982
	56.21	0.00131333		56.16	0.000982
	56.24	0.00131333		56.19	0.000982
	56.27	0.00131333		56.22	0.000981
	56.3	0.00131333		56.25	0.000981
	56.33	0.00131333		56.28	0.00098
	56.36	0.00131333		56.31	0.00098
	56.39	0.00131333		56.34	0.00098
	56.42	0.00131467		56.37	0.00098
	56.45	0.00131467		56.4	0.00098
	56.48	0.001316		56.43	0.00098
	56.51	0.001316		56.46	0.00098
	56.51	0.001316		56.49	0.00098
	56.54	0.001316		56.52	0.00098
	56.57	0.001316		56.55	0.00098
	56.6	0.001316		56.58	0.00098
	56.63	0.00131733		56.61	0.00098
	56.66	0.00131733		56.64	0.00098
	56.69	0.00131867		56.67	0.00098
	56.72	0.00131867		56.7	0.00098
	56.75	0.00131867		56.73	0.00098
	56.78	0.00132		56.76	0.00098
	56.81	0.00132		56.79	0.000981
	56.84	0.00132133		56.82	0.000981
	56.87	0.00132133		56.85	0.000982
	56.9	0.00132267		56.88	0.000982
	56.93	0.00132267		56.91	0.000982
	56.96	0.00132267		56.94	0.000982
	56.99	0.00132267		56.97	0.000983
	57.02	0.00132267		57	0.000984
	57.05	0.00132267		57.03	0.000984
	57.08	0.00132267		57.06	0.000984
	57.11	0.00132267		57.09	0.000984
	57.14	0.00132267		57.12	0.000985
	57.17	0.001324		57.15	0.000985
	57.2	0.00132533		57.18	0.000986
	57.23	0.00132533		57.21	0.000986
	57.26	0.00132533		57.24	0.000987
	57.29	0.00132667		57.27	0.000987
	57.32	0.00132667		57.3	0.000987
	57.35	0.00132667		57.33	0.000987
	57.38	0.00132667		57.36	0.000987
	57.41	0.00132667		57.39	0.000988
	57.44	0.00132667		57.42	0.000988
	57.47	0.00132667		57.45	0.000989
	57.5	0.00132533		57.48	0.000989
	57.53	0.00132533		57.51	0.000989
	57.56	0.001324		57.54	0.000989
	57.59	0.001324		57.57	0.000989
	57.62	0.001324		57.6	0.00099
	57.65	0.001324		57.63	0.00099
	57.68	0.00132267		57.66	0.00099
	57.71	0.00132267		57.69	0.00099
	57.74	0.00132267		57.72	0.00099
	57.77	0.00132133		57.75	0.00099
	57.8	0.00132133		57.78	0.00099
	57.83	0.00132		57.81	0.00099
	57.86	0.00132		57.84	0.00099
	57.89	0.00131867		57.87	0.000989
	57.92	0.00131733		57.9	0.000989
	57.95	0.00131733		57.93	0.000989
	57.98	0.001316		57.96	0.000988
	58.01	0.00131467		57.99	0.000988
	58.04	0.00131467		58.02	0.000987
	58.07	0.00131333		58.05	0.000987
	58.1	0.001312		58.08	0.000986
	58.13	0.001312		58.11	0.000986
	58.16	0.00131067		58.14	0.000985
	58.19	0.00130933		58.17	0.000985
	58.22	0.001308		58.2	0.000984
	58.25	0.00130667		58.23	0.000983
	58.28	0.00130533		58.26	0.000983
	58.31	0.001304		58.29	0.000982
	58.34	0.00130267		58.32	0.000981
	58.37	0.00130133		58.35	0.000981
	58.4	0.00130133		58.38	0.00098
	58.43	0.0013		58.41	0.000979
	58.46	0.00129867		58.44	0.000978
	58.49	0.00129733		58.47	0.000977
	58.52	0.00129467		58.5	0.000976
	58.55	0.00129333		58.53	0.000975
	58.58	0.001292		58.56	0.000974
	58.61	0.00129067		58.59	0.000972
	58.64	0.00129067		58.62	0.000971
	58.67	0.00128933		58.65	0.00097
	58.7	0.001288		58.68	0.000969
	58.73	0.00128533		58.71	0.000968
	58.76	0.00128533		58.74	0.000967
	58.79	0.00128267		58.77	0.000966
	58.82	0.00128133		58.8	0.000964
	58.85	0.00128		58.83	0.000963
	58.88	0.00127867		58.86	0.000962
	58.91	0.00127733		58.89	0.000961
	58.94	0.001276		58.92	0.00096
	58.97	0.001276		58.95	0.000959
	59	0.00127467		58.98	0.000958
	59.03	0.001272		59.01	0.000957
	59.06	0.00127067		59.04	0.000955
	59.09	0.00126933		59.07	0.000954
	59.12	0.001268		59.1	0.000954
	59.15	0.00126667		59.13	0.000953
	59.18	0.00126533		59.16	0.000952
	59.21	0.001264		59.19	0.000951
	59.24	0.00126267		59.22	0.00095
	59.27	0.00126133		59.25	0.000949
	59.3	0.00126		59.28	0.000948
	59.33	0.00125867		59.31	0.000947
	59.36	0.00125733		59.34	0.000946
	59.39	0.001256		59.37	0.000945
	59.42	0.00125467		59.4	0.000944
	59.45	0.00125333		59.43	0.000943
	59.48	0.001252		59.46	0.000942
	59.51	0.00125067		59.49	0.000941
	59.54	0.00125067		59.52	0.00094
	59.57	0.00124933		59.55	0.00094
	59.6	0.001248		59.58	0.000939
	59.63	0.00124667		59.61	0.000938
	59.66	0.00124533		59.64	0.000936
	59.69	0.00124533		59.67	0.000936
[truncated: 178 more rows]
