# Supplementary material for: tRNA m1A modification ensures HSPC production via modulating Nrf1 translation in zebrafish
Source: EMBO Rep. 2026 May 27;27(13):3826–41. doi: 10.1038/s44319-026-00805-5 (PMC13354807; doi:10.1038/s44319-026-00805-5)
Supplement: Supplementary file 10 — Source data Fig. 5 [file 44319_2026_805_MOESM10_ESM.zip › Source Data Fig.5/Fig.5/E/Quantitative data for qPCR.xlsx]

## Sheet: Sheet1
	E
	gene|Sample	Control MO input	trmt61a MO input	Control MO translating mRNA	trmt61a MO translating mRNA
	nrf1-36hpf	1	1.21	0.11	0.04
		1	1.43	0.06	0.03
		1	1.45	0.09	0.03
