# Supplementary material for: tRNA m1A modification ensures HSPC production via modulating Nrf1 translation in zebrafish
Source: EMBO Rep. 2026 May 27;27(13):3826–41. doi: 10.1038/s44319-026-00805-5 (PMC13354807; doi:10.1038/s44319-026-00805-5)
Supplement: Supplementary file 10 — Source data Fig. 5 [file 44319_2026_805_MOESM10_ESM.zip › Source Data Fig.5/Fig.5/G/Quantitative data for qPCR.xlsx]

## Sheet: Sheet1
	G
	gene|Sample	Control MO	trmt61a MO	trmt61a MO+fli1a:nrf1 WT	trmt61a MO+fli1a:nrf1 MUT
	nrf1-36hpf	1	0.98	4.87	3.42
		1	1.42	5.45	4.54
		1	0.8	5.32	4.71
	tdTomato-36hpf	1	0.53	65.79	30.54
		1	0.88	54.27	52.73
		1	1.35	33.44	36.04
