# Supplementary material for: tRNA m1A modification ensures HSPC production via modulating Nrf1 translation in zebrafish
Source: EMBO Rep. 2026 May 27;27(13):3826–41. doi: 10.1038/s44319-026-00805-5 (PMC13354807; doi:10.1038/s44319-026-00805-5)
Supplement: Supplementary file 10 — Source data Fig. 5 [file 44319_2026_805_MOESM10_ESM.zip › Source Data Fig.5/Fig.5/H/Quantitative data for WB.xlsx]

## Sheet: Sheet1
	H
	protein|Sample	Control MO	trmt61a MO	trmt61a MO+fli1a:nrf1 WT	trmt61a MO+fli1a:nrf1 MUT
	Nrf1-36hpf	1	0.47	0.53	0.79
		1.03	0.34	0.44	0.94
		1.06	0.37	0.37	0.86
