# Supplementary material for: tRNA m1A modification ensures HSPC production via modulating Nrf1 translation in zebrafish
Source: EMBO Rep. 2026 May 27;27(13):3826–41. doi: 10.1038/s44319-026-00805-5 (PMC13354807; doi:10.1038/s44319-026-00805-5)
Supplement: Supplementary file 10 — Source data Fig. 5 [file 44319_2026_805_MOESM10_ESM.zip › Source Data Fig.5/Fig.5/I/quantification.xlsx]

## Sheet: Gene expression signal
Gene expression signal
cmyb 36hpf-controlMO	runx1 36hpf-controlMO	cmyb 36hpf-trmt61aMO	runx1 36hpf-trmt61aMO	cmyb 36hpf-trmt61aMO+fli1anrf1WT	runx1 36hpf-trmt61aMO+fli1anrf1WT	cmyb 36hpf-trmt61aMO+fli1anrf1MUT	runx1 36hpf-trmt61aMO+fli1anrf1MUT
43.23	36.039	20.135	15.097	32.061	17.978	30.164	30.162
34.591	43.665	21.061	10.262	25.189	25.591	34.988	29.467
45.251	34.171	15.005	19.912	36.149	26.907	20.197	24.097
34.847	40.584	28.468	20.108	20.658	15.995	26.781	20.197
38.498	38.497	25.114	25.037	19.519	27.125	35.858	26.197
36.552	36.164	22.558	17.928	26.491	24.258	34.064	33.16
39.747	40.874	23.084	15.225	30.162	26.177	33.162	32.097
42.215	38.491	25.174	13.295	26.947	23.487	36.009	30.112
34.254	35.19	18.461	22.927	24.087	29.224	34.062	28.061
36.494	36.907	17.951	33.241	23.196	20.102	33.23	29.009
37.351	37.094		24.994	25.491	19.998	30.155	32.241
35.11	36.074			27.178	24.217	31.491	30.334
	34.221			24.902	25.642	32.494	27.024
	34.985			24.224		30.447	26.909
				26.329		33.02
