# Supplementary material for: tRNA m1A modification ensures HSPC production via modulating Nrf1 translation in zebrafish
Source: EMBO Rep. 2026 May 27;27(13):3826–41. doi: 10.1038/s44319-026-00805-5 (PMC13354807; doi:10.1038/s44319-026-00805-5)
Supplement: Supplementary file 11 — Appendix Figure1-2 Source Data [file 44319_2026_805_MOESM11_ESM.zip]

Archive with 75 entries (59 files):
- Appendix Source Data 1/
- Appendix Source Data 1/Appendix Fig.1/
- Appendix Source Data 1/Appendix Fig.1/A/
- Appendix Source Data 1/Appendix Fig.1/A/Numerical data for LCMS.xlsx
- Appendix Source Data 1/Appendix Fig.1/B/
- Appendix Source Data 1/Appendix Fig.1/B/1. trmt61a 2-cell.tif
- Appendix Source Data 1/Appendix Fig.1/B/2. trmt61a 8-cell.tif
- Appendix Source Data 1/Appendix Fig.1/B/3. trmt61a 24hpf.tif
- Appendix Source Data 1/Appendix Fig.1/B/4. trmt61a 36hpf.tif
- Appendix Source Data 1/Appendix Fig.1/B/5. trmt6 2-cell.tif
- Appendix Source Data 1/Appendix Fig.1/B/6. trmt6 8-cell.tif
- Appendix Source Data 1/Appendix Fig.1/B/7. trmt6 24hpf.tif
- Appendix Source Data 1/Appendix Fig.1/B/8. trmt6 36hpf.tif
- Appendix Source Data 1/Appendix Fig.1/E/
- Appendix Source Data 1/Appendix Fig.1/E/Quantitative data for qPCR.xlsx
- Appendix Source Data 1/Appendix Fig.2/
- Appendix Source Data 1/Appendix Fig.2/B/
- Appendix Source Data 1/Appendix Fig.2/B/2B_Trmt61a WB.tif
- Appendix Source Data 1/Appendix Fig.2/B/2B_β-Actin WB.tif
- Appendix Source Data 1/Appendix Fig.2/B/Quantitative data for WB.xlsx
- Appendix Source Data 1/Appendix Fig.2/C/
- Appendix Source Data 1/Appendix Fig.2/C/1. anti-trmt61a 36hpf controlMO.tif
- Appendix Source Data 1/Appendix Fig.2/C/2. fli1aEGFP 36hpf controlMO.tif
- Appendix Source Data 1/Appendix Fig.2/C/3. DAPI 36hpf controlMO.tif
- Appendix Source Data 1/Appendix Fig.2/C/4. merge 36hpf controlMO.tif
- Appendix Source Data 1/Appendix Fig.2/C/5. anti-trmt61a 36hpf trmt61aMO.tif
- Appendix Source Data 1/Appendix Fig.2/C/6. fli1aEGFP 36hpf trmt61aMO.tif
- Appendix Source Data 1/Appendix Fig.2/C/7. DAPI 36hpf trmt61aMO.tif
- Appendix Source Data 1/Appendix Fig.2/C/8. merge 36hpf trmt61aMO.tif
- Appendix Source Data 1/Appendix Fig.2/D/
- Appendix Source Data 1/Appendix Fig.2/D/1. 24hpf controlMO.tif
- Appendix Source Data 1/Appendix Fig.2/D/2. 36hpf controlMO.tif
- Appendix Source Data 1/Appendix Fig.2/D/3. 24hpf trmt61aMO.tif
- Appendix Source Data 1/Appendix Fig.2/D/4. 36hpf trmt61aMO.tif
- Appendix Source Data 1/Appendix Fig.2/E/
- Appendix Source Data 1/Appendix Fig.2/E/1. elavl3 36hpf controlMO.tif
- Appendix Source Data 1/Appendix Fig.2/E/10. moyd1 36hpf trmt61aMO.tif
- Appendix Source Data 1/Appendix Fig.2/E/2. gad1b 36hpf controlMO.tif
- Appendix Source Data 1/Appendix Fig.2/E/3. kdrl 36hpf controlMO.tif
- Appendix Source Data 1/Appendix Fig.2/E/4. fli1a 36hpf controlMO.tif
- Appendix Source Data 1/Appendix Fig.2/E/5. myod1 36hpf controlMO.tif
- Appendix Source Data 1/Appendix Fig.2/E/6. elavl3 36hpf trmt61aMO.tif
- Appendix Source Data 1/Appendix Fig.2/E/7. gad1b 36hpf trmt61aMO.tif
- Appendix Source Data 1/Appendix Fig.2/E/8. kdrl 36hpf trmt61aMO.tif
- Appendix Source Data 1/Appendix Fig.2/E/9. fli1a 36hpf trmt61aMO.tif
- Appendix Source Data 1/Appendix Fig.2/F/
- Appendix Source Data 1/Appendix Fig.2/F/1. gata1a 24hpf controlMO.tif
- Appendix Source Data 1/Appendix Fig.2/F/2. gata1a 24hpf trmt61aMO.tif
- Appendix Source Data 1/Appendix Fig.2/F/3. pu.1 24hpf controlMO.tif
- Appendix Source Data 1/Appendix Fig.2/F/4. pu.1 24hpf trmt61aMO.tif
- Appendix Source Data 1/Appendix Fig.2/F/G. quantification.xlsx
- Appendix Source Data 1/Appendix Fig.2/H/
- Appendix Source Data 1/Appendix Fig.2/H/Quantitative data for qPCR.xlsx
- Appendix Source Data 1/Appendix Fig.2/I/
- Appendix Source Data 1/Appendix Fig.2/I/1. dltc 24hpf controlMO.tif
- Appendix Source Data 1/Appendix Fig.2/I/2. dll4 24hpf controlMO.tif
- Appendix Source Data 1/Appendix Fig.2/I/3. dltc 24hpf trmt61aMO.tif
- Appendix Source Data 1/Appendix Fig.2/I/4. dll4 24hpf trmt61aMO.tif
- Appendix Source Data 1/Appendix Fig.2/J/
- Appendix Source Data 1/Appendix Fig.2/J/2J_Trmt61a WB.tif
- Appendix Source Data 1/Appendix Fig.2/J/2J_β-Actin WB.tif
- Appendix Source Data 1/Appendix Fig.2/J/Quantitative data for WB.xlsx
- Appendix Source Data 1/Appendix Fig.2/K/
- Appendix Source Data 1/Appendix Fig.2/K/1. cmyb 36hpf controlMO.tif
- Appendix Source Data 1/Appendix Fig.2/K/2. cmyb 36hpf trmt61aMO.tif
- Appendix Source Data 1/Appendix Fig.2/K/3. cmyb 36hpf trmt61aMO+trmt61amRNA.tif
- Appendix Source Data 1/Appendix Fig.2/K/4. runx1 36hpf controlMO.tif
- Appendix Source Data 1/Appendix Fig.2/K/5. runx1 36hpf trmt61aMO.tif
- Appendix Source Data 1/Appendix Fig.2/K/6. runx1 36hpf trmt61aMO+trmt61amRNA.tif
- Appendix Source Data 1/Appendix Fig.2/K/quantification.xlsx
- Appendix Source Data 1/Appendix Fig.2/L/
- Appendix Source Data 1/Appendix Fig.2/L/1. 36hpf controlMO.tif
- Appendix Source Data 1/Appendix Fig.2/L/2. 36hpf trmt61aMO.tif
- Appendix Source Data 1/Appendix Fig.2/L/3. 36hpf trmt61aMO+trmt61amRNA.tif
- Appendix Source Data 1/Appendix Fig.2/L/cell number.xlsx
