# Supplementary material for: tRNA m1A modification ensures HSPC production via modulating Nrf1 translation in zebrafish
Source: EMBO Rep. 2026 May 27;27(13):3826–41. doi: 10.1038/s44319-026-00805-5 (PMC13354807; doi:10.1038/s44319-026-00805-5)
Supplement: Supplementary file 11 — Appendix Figure1-2 Source Data [file 44319_2026_805_MOESM11_ESM.zip › Appendix Source Data 1/Appendix Fig.1/A/Numerical data for LCMS.xlsx]

## Sheet: Sheet1
	A
	Symbol	Raw Peak Area
	C	148164
	A	122715
	G	17848
	U	5841
	m1A	66033
	m6A	6844
	m22G	2657
	I	7981
	m1G	4599
	m7G	3834
	m1Y	4459
	t6A	14754
	ms2t6A	1952
	mnm5s2U	12571
