# Supplementary material for: tRNA m1A modification ensures HSPC production via modulating Nrf1 translation in zebrafish
Source: EMBO Rep. 2026 May 27;27(13):3826–41. doi: 10.1038/s44319-026-00805-5 (PMC13354807; doi:10.1038/s44319-026-00805-5)
Supplement: Supplementary file 11 — Appendix Figure1-2 Source Data [file 44319_2026_805_MOESM11_ESM.zip › Appendix Source Data 1/Appendix Fig.1/E/Quantitative data for qPCR.xlsx]

## Sheet: Sheet1
	E
	gene|Sample	EC	HEC/HSPC
	kdrl-36hpf	5.66	1
		4.16	1
		4.74	1
	cmyb-36hpf	0.42	6.57
		0.28	5.31
		0.21	6.02
