# Supplementary material for: tRNA m1A modification ensures HSPC production via modulating Nrf1 translation in zebrafish
Source: EMBO Rep. 2026 May 27;27(13):3826–41. doi: 10.1038/s44319-026-00805-5 (PMC13354807; doi:10.1038/s44319-026-00805-5)
Supplement: Supplementary file 11 — Appendix Figure1-2 Source Data [file 44319_2026_805_MOESM11_ESM.zip › Appendix Source Data 1/Appendix Fig.2/F/G. quantification.xlsx]

## Sheet: Gene expression signal
Gene expression signal
gata1a 24hpf controlMO	gata1a 24hpf trmt61aMO	pu.1 24hpf controlMO	pu.1 24hpf trmt61aMO
72.609	75.609	70.326	56.326
85.064	85.634	75.362	71.325
61.325	64.619	65.167	78.361
76.069	58.617	65.609	80.326
68.609	71.369	72.306	69.142
69.134	72.608	68.302	68.201
76.643	69.346	65.948	62.326
79.664	65.098	70.624	79.625
80.467	79.617	75.316	75.326
74.612	74.625	73.326	73.552
69.674	71.305	74.608	71.202
65.647	72.061	69.221	65.324
		68.618	66.326
		72.302	64.135
			69.325
			70.315
