# Supplementary material for: tRNA m1A modification ensures HSPC production via modulating Nrf1 translation in zebrafish
Source: EMBO Rep. 2026 May 27;27(13):3826–41. doi: 10.1038/s44319-026-00805-5 (PMC13354807; doi:10.1038/s44319-026-00805-5)
Supplement: Supplementary file 11 — Appendix Figure1-2 Source Data [file 44319_2026_805_MOESM11_ESM.zip › Appendix Source Data 1/Appendix Fig.2/H/Quantitative data for qPCR.xlsx]

## Sheet: Sheet1
	H
	gene|Sample	Control MO	trm61a MO
	gata1a-24hpf	1	0.85
		1	0.8
		1	1.14
	pu.1-24hpf	1	1.02
		1	0.9
		1	0.98
