# Supplementary material for: tRNA m1A modification ensures HSPC production via modulating Nrf1 translation in zebrafish
Source: EMBO Rep. 2026 May 27;27(13):3826–41. doi: 10.1038/s44319-026-00805-5 (PMC13354807; doi:10.1038/s44319-026-00805-5)
Supplement: Supplementary file 11 — Appendix Figure1-2 Source Data [file 44319_2026_805_MOESM11_ESM.zip › Appendix Source Data 1/Appendix Fig.2/J/Quantitative data for WB.xlsx]

## Sheet: Sheet1
	J
	protein|Sample	Control MO	trmt61a MO	trmt61a MO+trmt6 mRNA
	Trmt61a-36hpf	1	0.34	0.61
		0.92	0.38	0.67
		0.78	0.43	0.71
