# Supplementary material for: tRNA m1A modification ensures HSPC production via modulating Nrf1 translation in zebrafish
Source: EMBO Rep. 2026 May 27;27(13):3826–41. doi: 10.1038/s44319-026-00805-5 (PMC13354807; doi:10.1038/s44319-026-00805-5)
Supplement: Supplementary file 11 — Appendix Figure1-2 Source Data [file 44319_2026_805_MOESM11_ESM.zip › Appendix Source Data 1/Appendix Fig.2/K/quantification.xlsx]

## Sheet: Gene expression signal
Gene expression signal
cmyb 36hpf-controlMO	cmyb 36hpf-trmt61aMO	cmyb 36hpf-trmt61aMO+trmt61amRNA	runx1 36hpf-controlMO	runx1 36hpf-trmt61aMO	runx1 36hpf-trmt61aMO+trmt61amRNA
35.376	25.235	24.548	30.881	28.143	31.186
38.583	26.862	30.721	32.727	8.173	24.801
44.757	17.915	43.422	31.953	15.186	42.666
37.16	22.52	33.884	37.979	20.708	22.101
44.142	23.883	35.796	38.386	9.141	37.885
35.601	17.103	35.261	37.373	15.42	36.442
42.858	13.553	31.548	41.581	10.137	27.414
44.719	20.679	37.393	26.649	20.117	27.541
34.102	29.873	32.596	40.3	17.138	32.097
40.391	17.966	40.522	31.339	23.668	38.182
42.629	21.695	35.448	35.723	26.337	24.192
45.513	15.575	37.467	29.925	28.099	35.313
43.158			34.102	17.46	35.432
			35.165	17.849	30.618
				20.352	32.659
				21.672
				11.595
				11.04
				12.315
				15.961
