# Supplementary material for: tRNA m1A modification ensures HSPC production via modulating Nrf1 translation in zebrafish
Source: EMBO Rep. 2026 May 27;27(13):3826–41. doi: 10.1038/s44319-026-00805-5 (PMC13354807; doi:10.1038/s44319-026-00805-5)
Supplement: Supplementary file 11 — Appendix Figure1-2 Source Data [file 44319_2026_805_MOESM11_ESM.zip › Appendix Source Data 1/Appendix Fig.2/L/cell number.xlsx]

## Sheet: Num of kdrl+cmyb+ cells
Num of kdrl+cmyb+ cells
36hpf-controlMO	36hpf-trmt61aMO	36hpf-trmt61aMO+trmt61amRNA
14	5	10
12	4	12
10	3	13
9	6	10
12	4	9
16	3	12
13	2	11
12	5	10
14	3	10
11	4	10
11	4	9
