# Supplementary material for: tRNA m1A modification ensures HSPC production via modulating Nrf1 translation in zebrafish
Source: EMBO Rep. 2026 May 27;27(13):3826–41. doi: 10.1038/s44319-026-00805-5 (PMC13354807; doi:10.1038/s44319-026-00805-5)
Supplement: Supplementary file 12 — Appendix Figure 3-4 Source Data [file 44319_2026_805_MOESM12_ESM.zip]

Archive with 39 entries (31 files):
- Appendix Source Data 2/
- Appendix Source Data 2/Appendix Fig.3/
- Appendix Source Data 2/Appendix Fig.3/B/
- Appendix Source Data 2/Appendix Fig.3/B/1.Trmt61a_36hpf WB.tif
- Appendix Source Data 2/Appendix Fig.3/B/2. β-Actin_36hpf WB.tif
- Appendix Source Data 2/Appendix Fig.3/B/3.Trmt61a_2dpf WB.tif
- Appendix Source Data 2/Appendix Fig.3/B/4. β-Actin_2dpf WB.tif
- Appendix Source Data 2/Appendix Fig.3/B/5. Trmt61a_4dpf WB.tif
- Appendix Source Data 2/Appendix Fig.3/B/6. β-Actin_4dpf WB.tif
- Appendix Source Data 2/Appendix Fig.3/B/Quantitative data for WB.xlsx
- Appendix Source Data 2/Appendix Fig.3/C/
- Appendix Source Data 2/Appendix Fig.3/C/1. cmyb 36hpf trmt61a++.tif
- Appendix Source Data 2/Appendix Fig.3/C/2. cmyb 36hpf trmt61a+-4bp.tif
- Appendix Source Data 2/Appendix Fig.3/C/3. cmyb 36hpf trmt61a-4bp-4bp.tif
- Appendix Source Data 2/Appendix Fig.3/C/4. runx1 36hpf trmt61a++.tif
- Appendix Source Data 2/Appendix Fig.3/C/5. runx1 36hpf trmt61a+-4bp.tif
- Appendix Source Data 2/Appendix Fig.3/C/6. runx1 36hpf trmt61a-4bp-4bp.tif
- Appendix Source Data 2/Appendix Fig.3/C/7. cmyb 2dpf trmt61a++.tif
- Appendix Source Data 2/Appendix Fig.3/C/8. cmyb 2dpf trmt61a+-4bp.tif
- Appendix Source Data 2/Appendix Fig.3/C/9. cmyb 2dpf trmt61a-4bp-4bp.tif
- Appendix Source Data 2/Appendix Fig.3/C/quantification.xlsx
- Appendix Source Data 2/Appendix Fig.4/
- Appendix Source Data 2/Appendix Fig.4/C/
- Appendix Source Data 2/Appendix Fig.4/C/1. trmt61a 1-cell sibling.tif
- Appendix Source Data 2/Appendix Fig.4/C/2. trmt61a 24hpf sibling.tif
- Appendix Source Data 2/Appendix Fig.4/C/3. trmt61a 1-cell Mtrmt61a;trmt61-4bp.tif
- Appendix Source Data 2/Appendix Fig.4/C/4. trmt61a 24hpf Mtrmt61a;trmt61-4bp.tif
- Appendix Source Data 2/Appendix Fig.4/D/
- Appendix Source Data 2/Appendix Fig.4/D/1. anti-trmt61a 1k-cell sibling.tif
- Appendix Source Data 2/Appendix Fig.4/D/2. dapi 1k-cell sibling.tif
- Appendix Source Data 2/Appendix Fig.4/D/3. merge 1k-cell sibling.tif
- Appendix Source Data 2/Appendix Fig.4/D/4. anti-trmt61a 1k-cell Mtrmt61a;trmt61a-4bp.tif
- Appendix Source Data 2/Appendix Fig.4/D/5. dapi 1k-cell Mtrmt61a;trmt61a-4bp.tif
- Appendix Source Data 2/Appendix Fig.4/D/6. merge 1k-cell Mtrmt61a;trmt61a-4bp.tif
- Appendix Source Data 2/Appendix Fig.4/E/
- Appendix Source Data 2/Appendix Fig.4/E/1. kdrl 36hpf sibling.tif
- Appendix Source Data 2/Appendix Fig.4/E/2. kdrl 36hpf Mtrmt61a;trmt61a-4bp.tif
- Appendix Source Data 2/Appendix Fig.4/E/3. fli1a 36hpf sibling.tif
- Appendix Source Data 2/Appendix Fig.4/E/4. fli1a 36hpf Mtrmt61a;trmt61a-4bp.tif
