# Supplementary material for: tRNA m1A modification ensures HSPC production via modulating Nrf1 translation in zebrafish
Source: EMBO Rep. 2026 May 27;27(13):3826–41. doi: 10.1038/s44319-026-00805-5 (PMC13354807; doi:10.1038/s44319-026-00805-5)
Supplement: Supplementary file 12 — Appendix Figure 3-4 Source Data [file 44319_2026_805_MOESM12_ESM.zip › Appendix Source Data 2/Appendix Fig.3/B/Quantitative data for WB.xlsx]

## Sheet: Sheet1
	B
	protein|Sample	trmt61a+/+	trmt61a+/-4bp	trmt61a-4bp/-4bp
	Trmt61a-36hpf	1	0.76	0.44
		0.92	0.64	0.42
		1.04	0.84	0.47
	Trmt61a-2dpf	0.46	0.41	0.27
		0.44	0.38	0.26
		0.48	0.41	0.29
	Trmt61a-4dpf	0.38	0.36	0.2
		0.38	0.36	0.2
		0.37	0.35	0.19
