# Supplementary material for: tRNA m1A modification ensures HSPC production via modulating Nrf1 translation in zebrafish
Source: EMBO Rep. 2026 May 27;27(13):3826–41. doi: 10.1038/s44319-026-00805-5 (PMC13354807; doi:10.1038/s44319-026-00805-5)
Supplement: Supplementary file 12 — Appendix Figure 3-4 Source Data [file 44319_2026_805_MOESM12_ESM.zip › Appendix Source Data 2/Appendix Fig.3/C/quantification.xlsx]

## Sheet: Gene expression signal
Gene expression signal
cmyb 36hpf-trmt61a++	cmyb 36hpf-trmt61a+-4bp	cmyb 36hpf-trmt61a-4bp-4bp	runx1 36hpf-trmt61a++	runx1 36hpf-trmt61a+-4bp	runx1 36hpf-trmt61a-4bp-4bp	cmyb 2dpf-trmt61a++	cmyb 2dpf-trmt61a+-4bp	cmyb 2dpf-trmt61a-4bp-4bp
52.367	51.995	51.336	65.357	61.339	60.947	64.467	66.267	62.117
59.302	48.618	40.948	38.328	58.229	41.397	55.138	55.369	66.794
60.359	49.679	35.619	41.369	39.447	55.917	70.328	59.167	42.364
42.341	42.391	49.367	60.319	44.021	50.128	50.329	49.137	50.649
48.621	58.134	58.941	48.449	49.668	45.218	45.677	44.197	41.361
41.302	57.154	55.197	57.721	55.309	39.187	68.167	59.138	59.487
39.987	48.474	51.287	53.649	52.884	51.268	61.228	63.197	61.497
60.297	60.647	53.698	49.197	57.229	50.325	62.948	69.574	62.447
55.314	40.697	49.667	40.119	50.467	48.648	58.137	58.329	58.556
50.319	58.649	45.137	44.167	50.145	47.659	59.267	51.655	59.467
48.679	44.687	42.934	49.588	48.369	53.187	66.297	60.171	68.149
47.346	48.687	57.619	56.194	47.314	51.269		52.394	54.665
49.445	51.369		53.664	54.888	54.194		55.174	51.594
51.677	53.176		50.497	51.431	48.268		57.781
55.038	50.669			50.564	35.039		61.497
49.379				42.178	49.984		65.735
48.291				45.487	50.329		41.228
34.697				48.598	51.197		64.558
				47.485			65.462
				35.327			61.432
				33.357			64.882
