# Supplementary material for: tRNA m1A modification ensures HSPC production via modulating Nrf1 translation in zebrafish
Source: EMBO Rep. 2026 May 27;27(13):3826–41. doi: 10.1038/s44319-026-00805-5 (PMC13354807; doi:10.1038/s44319-026-00805-5)
Supplement: Supplementary file 13 — Appendix Figure 5-7 Source Data [file 44319_2026_805_MOESM13_ESM.zip]

Archive with 86 entries (67 files):
- Appendix Source Data 3/
- Appendix Source Data 3/Appendix Fig.5/
- Appendix Source Data 3/Appendix Fig.5/D/
- Appendix Source Data 3/Appendix Fig.5/D/1. anti-trmt61a 1k-cell trmt61aD181AD181A.tif
- Appendix Source Data 3/Appendix Fig.5/D/2. egfp 1k-cell trmt61aD181AD181A.tif
- Appendix Source Data 3/Appendix Fig.5/D/3. dapi 1k-cell trmt61aD181AD181A.tif
- Appendix Source Data 3/Appendix Fig.5/D/4. merge 1k-cell trmt61aD181AD181A.tif
- Appendix Source Data 3/Appendix Fig.5/E/
- Appendix Source Data 3/Appendix Fig.5/E/5E_Trmt61a WB.tif
- Appendix Source Data 3/Appendix Fig.5/E/5E_β-Actin WB.tif
- Appendix Source Data 3/Appendix Fig.5/E/Quantitative data for WB.xlsx
- Appendix Source Data 3/Appendix Fig.5/F/
- Appendix Source Data 3/Appendix Fig.5/F/1. 24hpf WT.tif
- Appendix Source Data 3/Appendix Fig.5/F/2. 36hpf WT.tif
- Appendix Source Data 3/Appendix Fig.5/F/3. 24hpf trmt61aD181AD181A.tif
- Appendix Source Data 3/Appendix Fig.5/F/4. 36hpf trmt61aD181AD181A.tif
- Appendix Source Data 3/Appendix Fig.5/F/5. EGFP 24hpf trmt61aD181AD181A.tif
- Appendix Source Data 3/Appendix Fig.5/F/6. EGFP 36hpf trmt61aD181AD181A.tif
- Appendix Source Data 3/Appendix Fig.5/G/
- Appendix Source Data 3/Appendix Fig.5/G/1. elavl3 36hpf WT.tif
- Appendix Source Data 3/Appendix Fig.5/G/10. myod1 36hpf trmt61aD181AD181A.tif
- Appendix Source Data 3/Appendix Fig.5/G/2. elavl3 36hpf trmt61aD181AD181A.tif
- Appendix Source Data 3/Appendix Fig.5/G/3. gad1b 36hpf WT.tif
- Appendix Source Data 3/Appendix Fig.5/G/4. gad1b 36hpf trmt61aD181AD181A.tif
- Appendix Source Data 3/Appendix Fig.5/G/5. kdrl 36hpf WT.tif
- Appendix Source Data 3/Appendix Fig.5/G/6. kdrl 36hpf trmt61aD181AD181A.tif
- Appendix Source Data 3/Appendix Fig.5/G/7. fli1a 36hpf WT.tif
- Appendix Source Data 3/Appendix Fig.5/G/8. fli1a 36hpf trmt61aD181AD181A.tif
- Appendix Source Data 3/Appendix Fig.5/G/9. moyd1 36hpf WT.tif
- Appendix Source Data 3/Appendix Fig.5/H/
- Appendix Source Data 3/Appendix Fig.5/H/1. dltc 22hpf WT.tif
- Appendix Source Data 3/Appendix Fig.5/H/2. dltc 22hpf trmt61aD181AD181A.tif
- Appendix Source Data 3/Appendix Fig.5/H/3. dltc 24hpf WT.tif
- Appendix Source Data 3/Appendix Fig.5/H/4. dltc 24hpf trmt61aD181AD181A.tif
- Appendix Source Data 3/Appendix Fig.5/H/5. dll4 22hpf WT.tif
- Appendix Source Data 3/Appendix Fig.5/H/6. dll4 22hpf trmt61aD181AD181A.tif
- Appendix Source Data 3/Appendix Fig.5/H/7. dll4 24hpf WT.tif
- Appendix Source Data 3/Appendix Fig.5/H/8. dll4 24hpf trmt61aD181AD181A.tif
- Appendix Source Data 3/Appendix Fig.5/J/
- Appendix Source Data 3/Appendix Fig.5/J/1. anti-m1a 36hpf WT.tif
- Appendix Source Data 3/Appendix Fig.5/J/2. dapi 36hpf WT.tif
- Appendix Source Data 3/Appendix Fig.5/J/3. merge 36hpf WT.tif
- Appendix Source Data 3/Appendix Fig.5/J/4. anti-m1a 36hpf Mtrmt61a;trmt61aD181A.tif
- Appendix Source Data 3/Appendix Fig.5/J/5. dapi 36hpf Mtrmt61a;trmt61aD181A.tif
- Appendix Source Data 3/Appendix Fig.5/J/6. merge 36hpf Mtrmt61a;trmt61aD181A.tif
- Appendix Source Data 3/Appendix Fig.5/K/
- Appendix Source Data 3/Appendix Fig.5/K/1. cmyb 36hpf sibling.tif
- Appendix Source Data 3/Appendix Fig.5/K/2. cmyb 36hpf Mtrmt61a.tif
- Appendix Source Data 3/Appendix Fig.5/K/3. cmyb 36hpf Mtrmt61a;trmt71aD181A.tif
- Appendix Source Data 3/Appendix Fig.5/K/quantification.xlsx
- Appendix Source Data 3/Appendix Fig.6/
- Appendix Source Data 3/Appendix Fig.6/A/
- Appendix Source Data 3/Appendix Fig.6/A/6A_Trmt6 WB.tif
- Appendix Source Data 3/Appendix Fig.6/A/6A_β-Actin WB.tif
- Appendix Source Data 3/Appendix Fig.6/A/Quantitative data for WB.xlsx
- Appendix Source Data 3/Appendix Fig.6/B/
- Appendix Source Data 3/Appendix Fig.6/B/1. cmyb 36hpf controlMO.tif
- Appendix Source Data 3/Appendix Fig.6/B/2. cmyb 36hpf trmt6MO.tif
- Appendix Source Data 3/Appendix Fig.6/B/3. runx1 36hpf controlMO.tif
- Appendix Source Data 3/Appendix Fig.6/B/4. runx1 36hpf trmt6MO.tif
- Appendix Source Data 3/Appendix Fig.6/B/quantification.xlsx
- Appendix Source Data 3/Appendix Fig.6/C/
- Appendix Source Data 3/Appendix Fig.6/C/Quantitative data for qPCR.xlsx
- Appendix Source Data 3/Appendix Fig.6/D/
- Appendix Source Data 3/Appendix Fig.6/D/1. 36hpf controlMO.png
- Appendix Source Data 3/Appendix Fig.6/D/2. 36hpf trmt6MO.png
- Appendix Source Data 3/Appendix Fig.6/D/Cell Number.xlsx
- Appendix Source Data 3/Appendix Fig.6/E/
- Appendix Source Data 3/Appendix Fig.6/E/1. cmyb 36hpf controlMO.tif
- Appendix Source Data 3/Appendix Fig.6/E/2. cmyb 36hpf trmt6MO.tif
- Appendix Source Data 3/Appendix Fig.6/E/3. cmyb 36hpf trmt6MO+trmt6mRNA.tif
- Appendix Source Data 3/Appendix Fig.6/E/4. runx1 36hpf controlMO.tif
- Appendix Source Data 3/Appendix Fig.6/E/5. runx1 36hpf trmt6MO.tif
- Appendix Source Data 3/Appendix Fig.6/E/6. runx1 36hpf trmr6MO+trmt6mRNA.tif
- Appendix Source Data 3/Appendix Fig.6/E/quantification.xlsx
- Appendix Source Data 3/Appendix Fig.7/
- Appendix Source Data 3/Appendix Fig.7/B/
- Appendix Source Data 3/Appendix Fig.7/B/Quantitative  data for Flow Cytometry.xlsx
- Appendix Source Data 3/Appendix Fig.7/C/
- Appendix Source Data 3/Appendix Fig.7/C/Quantitative data for qPCR.xlsx
- Appendix Source Data 3/Appendix Fig.7/D/
- Appendix Source Data 3/Appendix Fig.7/D/1. nrf1 1k-cell.tif
- Appendix Source Data 3/Appendix Fig.7/D/2. nrf1 shield.tif
- Appendix Source Data 3/Appendix Fig.7/D/3. nrf1 24hpf.tif
- Appendix Source Data 3/Appendix Fig.7/D/4. nrf1 36hpf.tif
- Appendix Source Data 3/Appendix Fig.7/D/5. nrf1 2dpf.tif
