# Supplementary material for: tRNA m1A modification ensures HSPC production via modulating Nrf1 translation in zebrafish
Source: EMBO Rep. 2026 May 27;27(13):3826–41. doi: 10.1038/s44319-026-00805-5 (PMC13354807; doi:10.1038/s44319-026-00805-5)
Supplement: Supplementary file 13 — Appendix Figure 5-7 Source Data [file 44319_2026_805_MOESM13_ESM.zip › Appendix Source Data 3/Appendix Fig.5/E/Quantitative data for WB.xlsx]

## Sheet: Sheet1
	E
	protein|Sample	WT	trmt61aD181AD181A	Control MO in trmt61aD181AD181A	trmt61a MO in trmt61aD181AD181A
	Trmt61a-36hpf	1	0.98	1	0.66
		1.03	1.12	1.2	0.51
		1.06	1.09	1.12	0.49
