# Supplementary material for: tRNA m1A modification ensures HSPC production via modulating Nrf1 translation in zebrafish
Source: EMBO Rep. 2026 May 27;27(13):3826–41. doi: 10.1038/s44319-026-00805-5 (PMC13354807; doi:10.1038/s44319-026-00805-5)
Supplement: Supplementary file 13 — Appendix Figure 5-7 Source Data [file 44319_2026_805_MOESM13_ESM.zip › Appendix Source Data 3/Appendix Fig.5/K/quantification.xlsx]

## Sheet: Gene expression signal
Gene expression signal
cmyb 36hpf-sibling	cmyb 36hpf-Mtrmt61a	cmyb 36hpf-Mtrmt61a;trmt61aD181A
44.99	32.961	31.256
31.512	26.035	27.515
32.946	32.886	26.33
36.605	42.602	21.736
34.437	41.206	30.194
40.135	39.87	23.04
36.547	41.262	15.713
37.528	37.122	22.602
32.325	41.467	26.136
39.723	36.531	24.981
37.316	38.816
49.098	34.189
26.16	28.615
37.44	37.912
38.119
44.617
39.21
27.241
34.931
29.143
21.836
43.294
39.398
33.06
33.199
46.055
