# Supplementary material for: tRNA m1A modification ensures HSPC production via modulating Nrf1 translation in zebrafish
Source: EMBO Rep. 2026 May 27;27(13):3826–41. doi: 10.1038/s44319-026-00805-5 (PMC13354807; doi:10.1038/s44319-026-00805-5)
Supplement: Supplementary file 13 — Appendix Figure 5-7 Source Data [file 44319_2026_805_MOESM13_ESM.zip › Appendix Source Data 3/Appendix Fig.6/A/Quantitative data for WB.xlsx]

## Sheet: Sheet1
	A
	protein|Sample	Control MO	trmt6 MO
	Trmt6-36hpf	1	0.41
		1.03	0.5
		0.95	0.61
