# Supplementary material for: tRNA m1A modification ensures HSPC production via modulating Nrf1 translation in zebrafish
Source: EMBO Rep. 2026 May 27;27(13):3826–41. doi: 10.1038/s44319-026-00805-5 (PMC13354807; doi:10.1038/s44319-026-00805-5)
Supplement: Supplementary file 13 — Appendix Figure 5-7 Source Data [file 44319_2026_805_MOESM13_ESM.zip › Appendix Source Data 3/Appendix Fig.6/B/quantification.xlsx]

## Sheet: Gene expression signal
Gene expression signal
cmyb 36hpf-controlMO	cmyb 36hpf-trmt6MO	runx1 36hpf controlMO	runx1 36hpf trmt6MO
39.144	23.662	50.609	25.449
50.619	20.649	40.168	24.814
35.762	28.102	39.947	22.332
40.167	18.494	58.649	15.968
45.791	15.187	55.629	28.434
49.146	26.625	52.914	37.613
41.235	22.948	50.431	44.134
43.762	20.225	45.629	31.438
39.197	30.629	48.608	28.849
30.179	38.947	42.605	29.434
48.918	35.61	47.611	22.166
45.629	25.45	45.291	38.981
47.625	24.197	44.625	31.34
44.665	28.764	47.665	29.834
37.955	20.167	49.636
41.629	22.424	47.169
45.248	24.765	49.234
44.944	20.164
37.111
42.609
