# Supplementary material for: tRNA m1A modification ensures HSPC production via modulating Nrf1 translation in zebrafish
Source: EMBO Rep. 2026 May 27;27(13):3826–41. doi: 10.1038/s44319-026-00805-5 (PMC13354807; doi:10.1038/s44319-026-00805-5)
Supplement: Supplementary file 13 — Appendix Figure 5-7 Source Data [file 44319_2026_805_MOESM13_ESM.zip › Appendix Source Data 3/Appendix Fig.6/D/Cell Number.xlsx]

## Sheet: Sheet1
36hpf-controlMO	36hpf-trmt6MO
10	5
9	4
12	3
10	3
10	2
11	5
6	4
12	4
9	1
8	6
8	2
	3
