# Supplementary material for: tRNA m1A modification ensures HSPC production via modulating Nrf1 translation in zebrafish
Source: EMBO Rep. 2026 May 27;27(13):3826–41. doi: 10.1038/s44319-026-00805-5 (PMC13354807; doi:10.1038/s44319-026-00805-5)
Supplement: Supplementary file 13 — Appendix Figure 5-7 Source Data [file 44319_2026_805_MOESM13_ESM.zip › Appendix Source Data 3/Appendix Fig.6/E/quantification.xlsx]

## Sheet: Gene expression signal
Gene expression signal
cmyb 36hpf-controlMO	cmyb 36hpf-trmt6MO	cmyb 36hpf-trmt6MO+trmt6mRNA	runx1 36hpf-controlMO	runx1 36hpf-trmt6MO	runx1 36hpf-trmt6MO+trmt6mRNA
49.227	25.449	42.445	28.324	18.316	35.662
37.354	12.573	32.028	22.877	2.084	23.965
44.226	26.757	53.015	31.042	12.842	16.237
42.559	19.202	46.069	26.04	8.762	18.977
37.777	23.473	36.012	22.49	9.095	24.216
33.045	28.616	28.691	27.099	15.304	16.804
35.897	27.427	55.303	28.432	17.861	28.282
33.963	29.142	32.563	26.855	6.825	24.66
40.469	21.669	53.714	30.851	10.414	20.283
36.316	32.121	32.357	35.032	16.481	35.301
38.918	30.491	52.839	30.418	9.598	30.518
42.601	24.987	43.935	26.974	18.947	33.654
36.947	29.467	60.023	33.252		26.951
45.648	25.415	41.196	37.069
47.194		36.481
