# Supplementary material for: tRNA m1A modification ensures HSPC production via modulating Nrf1 translation in zebrafish
Source: EMBO Rep. 2026 May 27;27(13):3826–41. doi: 10.1038/s44319-026-00805-5 (PMC13354807; doi:10.1038/s44319-026-00805-5)
Supplement: Supplementary file 13 — Appendix Figure 5-7 Source Data [file 44319_2026_805_MOESM13_ESM.zip › Appendix Source Data 3/Appendix Fig.7/B/Quantitative data for Flow Cytometry.xlsx]

## Sheet: Sheet1
	B
	mean OPP MFI|Sample	Control MO	trm61a MO
		807	668
		826	626
		858	563
