# Supplementary material for: tRNA m1A modification ensures HSPC production via modulating Nrf1 translation in zebrafish
Source: EMBO Rep. 2026 May 27;27(13):3826–41. doi: 10.1038/s44319-026-00805-5 (PMC13354807; doi:10.1038/s44319-026-00805-5)
Supplement: Supplementary file 13 — Appendix Figure 5-7 Source Data [file 44319_2026_805_MOESM13_ESM.zip › Appendix Source Data 3/Appendix Fig.7/C/Quantitative data for qPCR.xlsx]

## Sheet: Sheet1
	C
	gene|Sample	Control ASO	nrf1 ASO
	ndufa8-36hpf	1	0.5
		1	0.54
		1	0.47
	ndufb11-36hpf	1	0.46
		1	0.56
		1	0.45
	mrps6-36hpf	1	0.73
		1	0.79
		1	0.81
	oxa1l-36hpf	1	0.8
		1	0.62
		1	0.65
	sdha-36hpf	1	0.7
		1	0.76
		1	0.81
	sdhaf4-36hpf	1	0.23
		1	0.5
		1	0.49
	tfam-36hpf	1	0.56
		1	0.6
		1	0.75
